# Supplementary material for: catena-Poly[[(2,2′-bipyridine-κ2 N,N′)cobalt(II)]-μ-oxalato-κ4 O 1,O 2:O 1′,O 2′]
Source: Acta Crystallogr Sect E Struct Rep Online. 2009 Sep 26;65(Pt 10):m1243. doi: 10.1107/S1600536809037878 (PMC2970163; doi:10.1107/S1600536809037878)
Supplement: Supplementary file 2 [file e-65-m1243-Isup2.hkl]

# 
# h,k,l, Fc-squared, Fo-squared, sigma(Fo-squared) and status flag 
# 
data_I
_shelx_title '  Pna21' 
_shelx_refln_list_code          4 
_shelx_F_calc_maximum      187.92 
_exptl_crystal_F_000       612.00 
_reflns_d_resolution_high  0.7699 
 
loop_ 
 _symmetry_equiv_pos_as_xyz 
 'x, y, z' 
 '-x, -y, z+1/2' 
 '-x+1/2, y+1/2, z+1/2' 
 'x+1/2, -y+1/2, z' 
 
_cell_length_a     9.1275 
_cell_length_b     9.2323 
_cell_length_c    14.1929 
_cell_angle_alpha  90.000 
_cell_angle_beta   90.000 
_cell_angle_gamma  90.000 
 
_shelx_F_squared_multiplier     1.000 
 
loop_ 
 _refln_index_h 
 _refln_index_k 
 _refln_index_l 
 _refln_F_squared_calc 
 _refln_F_squared_meas 
 _refln_F_squared_sigma 
 _refln_observed_status 
   0   0 -18      104.65      119.19     14.96 o 
   2   0 -18       17.00       23.29      8.36 o 
   1   1 -18       43.29       45.47      5.16 o 
   2   1 -18       53.12       58.99      6.80 o 
   0   2 -18       37.47       32.77      9.54 o 
   1   2 -18       42.89       47.61      6.74 o 
   2   0 -17      233.46      228.91     13.13 o 
   4   0 -17      149.86      149.35     12.08 o 
   0   1 -17       63.00       62.61      7.69 o 
   1   1 -17       57.26       68.57      5.74 o 
   2   1 -17       17.22       16.93      4.70 o 
   3   1 -17      127.15      138.02      9.18 o 
   4   1 -17      134.62      150.64     10.07 o 
   1   2 -17      113.84      136.93      9.00 o 
   2   2 -17       26.34       32.53      5.54 o 
   3   2 -17       85.32       99.33      8.26 o 
   4   2 -17        8.60        7.47      4.49 o 
   0   3 -17      288.60      315.87     22.22 o 
   1   3 -17        0.52       -1.62      4.69 o 
   2   3 -17       18.35       23.11      5.40 o 
   3   3 -17       17.73       23.47      5.43 o 
   1   4 -17      101.06      127.41     11.92 o 
   2   4 -17       59.18       77.21      9.80 o 
   0   0 -16       84.66       84.16     11.41 o 
   2   0 -16        0.59       -3.14      3.69 o 
   4   0 -16      429.78      458.65     18.93 o 
   1   1 -16      123.51      132.72      7.08 o 
   2   1 -16       86.79       91.45      6.23 o 
   3   1 -16      132.20      128.87      7.35 o 
   4   1 -16       86.70       84.39     10.14 o 
   5   1 -16      109.01      118.61      9.51 o 
   0   2 -16      114.04      105.48      9.15 o 
   1   2 -16      198.78      207.13      8.39 o 
   2   2 -16       22.47       25.15      4.73 o 
   3   2 -16       84.39       89.91      7.68 o 
   4   2 -16       37.05       39.31      7.93 o 
   5   2 -16       65.10       60.98      7.40 o 
   1   3 -16        0.96        0.14      6.31 o 
   2   3 -16      229.07      268.54     11.52 o 
   3   3 -16       17.60       20.18      5.21 o 
   4   3 -16       66.84       70.39      9.74 o 
   5   3 -16        3.40        3.09      4.43 o 
   0   4 -16       72.56       71.57     12.14 o 
   1   4 -16       81.65       93.53      9.81 o 
   2   4 -16       34.75       32.60      6.93 o 
   3   4 -16       38.99       30.82     10.45 o 
   4   4 -16       63.20       61.51      7.31 o 
   1   5 -16      156.97      176.00     18.55 o 
   2   5 -16       28.01       25.20      6.60 o 
   3   5 -16       88.31       79.20      9.87 o 
   2   0 -15      429.69      418.65     16.40 o 
   4   0 -15       88.29       89.46      9.17 o 
   6   0 -15      116.82      105.16     10.57 o 
   0   1 -15      279.15      284.72     14.07 o 
   1   1 -15      139.05      142.96      6.99 o 
   2   1 -15        3.43        1.97      2.77 o 
   3   1 -15      177.24      186.68      8.00 o 
   4   1 -15       53.35       52.04      5.37 o 
   5   1 -15      108.97      129.07      9.28 o 
   6   1 -15       71.99       58.55      7.13 o 
   1   2 -15      182.44      191.72      7.75 o 
   2   2 -15       84.47       89.35      7.01 o 
   3   2 -15       48.50       48.34      5.89 o 
   4   2 -15       27.18       31.26      5.56 o 
   5   2 -15      289.38      298.66     12.96 o 
   6   2 -15       42.80       39.08      6.47 o 
   0   3 -15      747.72      779.18     35.10 o 
   1   3 -15       17.99       19.87      4.38 o 
   2   3 -15      184.96      176.65     10.14 o 
   3   3 -15        6.21        5.13      3.84 o 
   4   3 -15      215.67      224.08      9.42 o 
   5   3 -15       22.37       28.72      5.93 o 
   6   3 -15        1.12        0.12      4.14 o 
   1   4 -15      199.50      197.91     16.86 o 
   2   4 -15      104.12      116.07     10.19 o 
   3   4 -15       76.46       89.61     10.51 o 
   4   4 -15       81.80       87.07      6.71 o 
   5   4 -15       52.48       55.65      6.05 o 
   0   5 -15       33.92       41.09     10.01 o 
   1   5 -15      146.28      131.51     10.75 o 
   2   5 -15       23.36       28.00     10.77 o 
   3   5 -15      177.12      159.38     13.13 o 
   4   5 -15       31.30       32.32      7.65 o 
   1   6 -15       32.67       28.72      6.96 o 
   2   6 -15      147.04      107.26     52.00 o 
   3   6 -15        7.62        7.47      5.60 o 
   0   0 -14     1489.29     1505.69     49.92 o 
   2   0 -14      143.24      129.66      9.09 o 
   4   0 -14      267.86      280.83     23.41 o 
   6   0 -14      148.97      131.85     21.14 o 
   1   1 -14      392.12      408.49     10.83 o 
   2   1 -14      383.88      369.46     10.51 o 
   3   1 -14       83.68       90.95      5.92 o 
   4   1 -14       42.97       45.78      5.75 o 
   5   1 -14      264.05      277.90     12.09 o 
   6   1 -14       78.27       64.49      7.20 o 
   7   1 -14        9.40        7.51      4.89 o 
   0   2 -14      191.03      172.99     14.67 o 
   1   2 -14      153.99      167.44      6.91 o 
   2   2 -14        9.20        8.56      5.39 o 
   3   2 -14      252.53      283.44     13.78 o 
   4   2 -14      239.42      242.90     10.90 o 
   5   2 -14      160.84      142.64     13.85 o 
   6   2 -14       87.46       75.56     12.19 o 
   7   2 -14      106.32      107.36     11.09 o 
   1   3 -14        1.99        0.66      2.70 o 
   2   3 -14       54.57       61.48      5.99 o 
   3   3 -14       19.61       21.64      4.07 o 
   4   3 -14       10.04        6.94      3.11 o 
   5   3 -14       28.76       31.74      4.86 o 
   6   3 -14      499.87      529.86     15.22 o 
   7   3 -14        9.13        9.10      4.62 o 
   0   4 -14      352.21      350.92     21.74 o 
   1   4 -14      209.40      213.92     12.13 o 
   2   4 -14       20.48       27.21      5.83 o 
   3   4 -14       19.75       24.41      4.16 o 
   4   4 -14      303.60      309.18     10.79 o 
   5   4 -14      102.16      105.32      7.42 o 
   6   4 -14       40.62       40.40      5.74 o 
   1   5 -14      362.01      375.62     28.00 o 
   2   5 -14      124.37      139.31     11.03 o 
   3   5 -14      198.97      211.56     13.33 o 
   4   5 -14       11.75       17.98      5.12 o 
   5   5 -14      123.03      109.51      7.55 o 
   0   6 -14      658.70      726.81     34.58 o 
   1   6 -14       21.82       14.00      6.31 o 
   2   6 -14       41.41       42.64     12.05 o 
   3   6 -14       16.60       24.57      6.78 o 
   4   6 -14       85.45       89.06      8.17 o 
   1   7 -14      123.96      139.65     12.21 o 
   2   7 -14       36.62       25.13     10.50 o 
   3   7 -14       16.70       11.65      5.92 o 
   2   0 -13      905.34      936.87     25.09 o 
   4   0 -13       42.44       31.16      5.89 o 
   6   0 -13      322.38      322.45     15.57 o 
   8   0 -13        4.94        4.07      7.44 o 
   0   1 -13      553.57      555.37     17.71 o 
   1   1 -13      733.66      732.95     14.90 o 
   2   1 -13        5.37        8.34      2.74 o 
   3   1 -13       80.95       87.13      5.56 o 
   4   1 -13      106.49      104.49      6.63 o 
   5   1 -13      131.46      136.26      7.47 o 
   6   1 -13       37.06       30.41      5.67 o 
   7   1 -13       65.32       73.82      8.57 o 
   8   1 -13       40.14       40.21      6.62 o 
   1   2 -13      384.86      392.87     10.24 o 
   2   2 -13       85.77       93.40      5.56 o 
   3   2 -13       88.03       88.47      5.03 o 
   4   2 -13       23.73       31.19      4.42 o 
   5   2 -13      601.03      628.62     15.51 o 
   6   2 -13       97.42       85.51      7.62 o 
   7   2 -13       29.45       28.53      5.75 o 
   8   2 -13        3.15        1.63      4.80 o 
   0   3 -13      149.42      136.38      8.51 o 
   1   3 -13       89.13       93.00      5.37 o 
   2   3 -13      150.28      156.56      6.86 o 
   3   3 -13       35.67       41.27      4.54 o 
   4   3 -13     1147.42     1041.40     78.27 o 
   5   3 -13       20.95       18.62      4.14 o 
   6   3 -13       31.96       31.96      5.05 o 
   7   3 -13       22.74       28.61      5.13 o 
   1   4 -13       74.09       84.57     11.59 o 
   2   4 -13      117.26      127.48      8.32 o 
   3   4 -13      193.35      199.53      8.19 o 
   4   4 -13       44.41       46.39      5.12 o 
   5   4 -13      155.89      144.21      7.95 o 
   6   4 -13      170.92      162.32      8.92 o 
   7   4 -13       65.63       79.74      7.08 o 
   0   5 -13      125.41      130.62     14.40 o 
   2   5 -13      101.08      109.22      9.67 o 
   3   5 -13      189.74      200.67     10.12 o 
   4   5 -13       19.00       23.03      4.30 o 
   5   5 -13       63.39       56.49      5.84 o 
   6   5 -13        1.26       -0.15      3.54 o 
   1   6 -13       28.23       30.40      6.56 o 
   2   6 -13      349.08      365.43     16.60 o 
   3   6 -13        0.91       -1.88      2.78 o 
   4   6 -13        0.44        1.01      3.59 o 
   5   6 -13       12.93       10.92      4.70 o 
   0   7 -13      305.71      331.51     22.08 o 
   1   7 -13       92.19       97.63     16.71 o 
   2   7 -13        1.61       -5.60      3.74 o 
   3   7 -13       47.01       49.14      8.18 o 
   4   7 -13      106.14      103.92      8.70 o 
   1   8 -13       73.06       76.65      9.31 o 
   2   8 -13       44.23       55.11     15.96 o 
   0   0 -12     3800.61     3888.94    103.57 o 
   2   0 -12       34.91       42.34      5.53 o 
   4   0 -12       16.46       15.12      4.54 o 
   6   0 -12       19.23       20.05      5.79 o 
   8   0 -12      187.41      146.42     17.51 o 
   1   1 -12      719.49      723.85     14.38 o 
   2   1 -12      428.40      443.00     10.88 o 
   3   1 -12      145.98      148.25      6.75 o 
   4   1 -12       13.37       14.85      3.35 o 
   5   1 -12      400.75      430.42     11.95 o 
   6   1 -12      304.27      313.81     12.26 o 
   7   1 -12       44.91       45.04      6.14 o 
   8   1 -12       18.00        8.12      4.71 o 
   0   2 -12      946.94      982.06     24.95 o 
   1   2 -12      542.80      542.21     10.49 o 
   2   2 -12        6.07        8.07      2.32 o 
   3   2 -12      248.69      253.67      7.37 o 
   4   2 -12      587.40      570.86     13.76 o 
   5   2 -12      473.00      480.85     18.40 o 
   6   2 -12       31.39       34.98      5.41 o 
   7   2 -12      100.84      100.29      7.09 o 
   8   2 -12        4.38        4.77      3.93 o 
   1   3 -12       15.06       18.33      2.67 o 
   2   3 -12      108.30      123.70      5.89 o 
   3   3 -12        1.35        1.55      2.22 o 
   4   3 -12       46.14       51.75      5.04 o 
   5   3 -12       26.80       30.04      4.47 o 
   6   3 -12      578.98      622.81     15.74 o 
   7   3 -12        2.14        6.94      3.77 o 
   8   3 -12       16.17       15.54      4.74 o 
   0   4 -12     1813.35     1323.18     46.33 o 
   1   4 -12       85.97       79.97      5.91 o 
   2   4 -12       44.75       47.88      4.42 o 
   3   4 -12      350.38      355.92     12.49 o 
   4   4 -12      369.14      365.08     11.06 o 
   5   4 -12       57.60       57.86      5.55 o 
   6   4 -12       29.04       27.98      4.85 o 
   7   4 -12      235.53      243.38     13.15 o 
   8   4 -12        1.33       -1.63      3.72 o 
   1   5 -12      779.44      769.49     48.17 o 
   2   5 -12      283.56      283.24     33.66 o 
   3   5 -12      111.43      124.31      7.79 o 
   4   5 -12        0.66       -1.26      2.65 o 
   5   5 -12      238.61      240.66      9.60 o 
   6   5 -12       12.88       17.90      4.47 o 
   7   5 -12       37.64       39.85      5.71 o 
   0   6 -12     1079.46     1201.13     45.18 o 
   1   6 -12       20.21       20.15      5.82 o 
   2   6 -12       19.97       20.93      4.61 o 
   3   6 -12        3.94        3.35      3.66 o 
   4   6 -12      101.68       81.28     16.58 o 
   5   6 -12        0.47       -2.22      3.55 o 
   6   6 -12        7.61        1.91      3.82 o 
   1   7 -12      165.06      178.09     17.37 o 
   2   7 -12       71.31       77.63      8.85 o 
   3   7 -12       16.71       22.34      5.14 o 
   4   7 -12        4.78        2.79      4.05 o 
   5   7 -12       39.18       28.60      8.11 o 
   0   8 -12       38.66       44.09     10.37 o 
   1   8 -12       82.25       82.70      9.21 o 
   2   8 -12        0.42       -0.13      4.67 o 
   3   8 -12      102.63       94.22      8.13 o 
   4   8 -12       28.02       24.56      7.78 o 
   1   9 -12       30.24       41.42     10.83 o 
   2   0 -11     2010.92     2014.33     42.34 o 
   4   0 -11      403.35      440.59     16.10 o 
   6   0 -11      489.65      536.46     42.34 o 
   8   0 -11       18.37       11.38      5.38 o 
   0   1 -11      712.63      695.76     19.06 o 
   1   1 -11      760.39      775.66     14.59 o 
   2   1 -11       11.14       11.44      2.66 o 
   3   1 -11      473.39      468.24     12.31 o 
   4   1 -11      136.68      140.65      5.88 o 
   5   1 -11      189.42      205.22      7.05 o 
   6   1 -11        8.63       13.46      3.45 o 
   7   1 -11      154.71      179.71     11.43 o 
   8   1 -11       57.55       54.27      6.66 o 
   9   1 -11       25.70       28.33      5.77 o 
   1   2 -11      831.49      851.72     15.52 o 
   2   2 -11      227.10      228.85      6.45 o 
   3   2 -11       85.16       90.03      4.58 o 
   4   2 -11       60.69       58.66      4.68 o 
   5   2 -11      886.82      922.94     18.50 o 
   6   2 -11       84.94       93.85      6.42 o 
   7   2 -11      117.59      119.61      7.38 o 
   8   2 -11       18.29       14.59      4.25 o 
   9   2 -11      146.40      129.69     10.61 o 
   0   3 -11      448.51      469.57     16.87 o 
   1   3 -11       28.33       31.80      2.98 o 
   3   3 -11       21.35       20.46      3.79 o 
   4   3 -11     1707.13     1782.37     28.88 o 
   5   3 -11       23.09       24.37      4.16 o 
   6   3 -11       41.46       43.84      5.01 o 
   7   3 -11        1.58        1.34      3.28 o 
   8   3 -11      211.55      205.07      9.52 o 
   9   3 -11        5.28        0.81      3.86 o 
   1   4 -11      305.88      308.48      8.67 o 
   2   4 -11      357.55      378.26     10.11 o 
   3   4 -11      331.21      342.95      9.97 o 
   4   4 -11       26.26       30.11      4.06 o 
   5   4 -11      199.13      209.22      8.57 o 
   6   4 -11      156.04      165.07     12.36 o 
   7   4 -11       88.26       96.07      7.08 o 
   8   4 -11       24.92       28.58      5.07 o 
   0   5 -11      417.10      433.39     23.21 o 
   1   5 -11      815.64      824.47     19.01 o 
   2   5 -11       65.73       73.66      7.24 o 
   3   5 -11      317.10      342.50     10.19 o 
   4   5 -11        8.20        5.61      3.00 o 
   5   5 -11      100.81       90.22      6.37 o 
   6   5 -11        0.71       -3.08      3.08 o 
   7   5 -11      163.14      163.09     10.77 o 
   8   5 -11       55.10       51.39      6.20 o 
   1   6 -11       25.20       20.12      4.41 o 
   2   6 -11      571.25      610.47     16.66 o 
   3   6 -11       13.69        6.62      4.50 o 
   4   6 -11       63.03       71.87      8.19 o 
   5   6 -11        3.51        2.51      3.20 o 
   6   6 -11      133.07      128.61      9.52 o 
   7   6 -11       15.42       16.68      4.79 o 
   0   7 -11      529.41      564.03     28.32 o 
   1   7 -11      136.60      145.93     15.99 o 
   2   7 -11       20.63       19.57      4.87 o 
   3   7 -11       64.48       75.19      6.96 o 
   4   7 -11       79.88       80.52      7.30 o 
   5   7 -11       15.12        6.08      4.10 o 
   6   7 -11       15.85        2.38      3.93 o 
   1   8 -11      209.47      227.28     12.89 o 
   2   8 -11       70.52       71.54      7.04 o 
   3   8 -11      113.20      109.18     13.98 o 
   4   8 -11       18.63       13.55      6.97 o 
   5   8 -11      227.83      245.83     22.35 o 
   0   9 -11       38.49       34.80      9.65 o 
   1   9 -11       37.15       51.41     11.39 o 
   2   9 -11       24.27       30.69     10.28 o 
   3   9 -11        5.42       -2.28      5.88 o 
   0   0 -10     2234.06     2071.90     59.21 o 
   2   0 -10      545.89      580.62     16.98 o 
   4   0 -10      455.84      475.72     16.09 o 
   6   0 -10      499.39      465.91     41.50 o 
   8   0 -10      241.75      247.96     13.14 o 
   1   1 -10      808.87      805.60     14.55 o 
   2   1 -10     1558.09     1595.71     21.74 o 
   3   1 -10      518.20      545.41     10.58 o 
   4   1 -10      112.67      117.87      5.23 o 
   5   1 -10      560.58      584.83     11.79 o 
   6   1 -10      544.91      552.78     15.45 o 
   7   1 -10       87.00       90.44      5.30 o 
   8   1 -10        4.31        5.69      3.95 o 
   9   1 -10      193.69      186.86     14.36 o 
   0   2 -10      419.78      439.12     10.73 o 
   1   2 -10     1618.68     1609.31     24.76 o 
   2   2 -10       18.18       16.91      2.38 o 
   3   2 -10      458.91      465.13     10.61 o 
   4   2 -10     1097.36     1125.71     26.56 o 
   5   2 -10      218.27      223.65      7.08 o 
   6   2 -10       59.72       59.64      5.20 o 
   7   2 -10      259.53      276.07      9.86 o 
   8   2 -10       40.50       40.79      5.05 o 
   9   2 -10       47.67       37.22      5.33 o 
   1   3 -10      161.74      157.61      5.56 o 
   2   3 -10      264.06      286.56      7.05 o 
   3   3 -10       80.47       95.15      5.30 o 
   4   3 -10       89.43       99.84      5.80 o 
   5   3 -10      108.55      129.78      6.67 o 
   6   3 -10      905.07      917.17     18.87 o 
   7   3 -10       42.53       39.81      5.03 o 
   8   3 -10       42.30       51.55      5.73 o 
   9   3 -10       26.72       27.73      4.98 o 
   0   4 -10     1079.10     1066.85     20.29 o 
   1   4 -10      209.17      218.34     11.23 o 
   2   4 -10       58.66       61.43      4.42 o 
   3   4 -10      444.18      461.84     11.37 o 
   4   4 -10      855.27      880.62     17.47 o 
   5   4 -10      164.33      171.42      7.50 o 
   6   4 -10       15.04       10.90      4.20 o 
   7   4 -10      414.76      435.30     12.86 o 
   8   4 -10       31.28       35.59      5.46 o 
   9   4 -10       22.39       27.86      5.34 o 
   1   5 -10      410.19      409.69     12.13 o 
   2   5 -10      430.65      429.11     10.79 o 
   4   5 -10       12.56       15.68      3.56 o 
   5   5 -10      225.54      229.55      8.69 o 
   6   5 -10       26.25       28.78      4.58 o 
   7   5 -10       81.50       88.78      6.80 o 
   8   5 -10        4.96        4.80      3.86 o 
   0   6 -10      491.53      495.40     25.18 o 
   1   6 -10       41.22       42.33      5.08 o 
   2   6 -10      106.64       94.00      7.10 o 
   3   6 -10       19.32       12.05      3.96 o 
   4   6 -10      400.26      412.73     20.20 o 
   5   6 -10        8.22        6.07      3.17 o 
   6   6 -10       27.53       21.37      4.46 o 
   7   6 -10       46.02       37.87      9.17 o 
   8   6 -10      172.51      157.41     11.58 o 
   1   7 -10      183.33      199.10      9.15 o 
   2   7 -10      221.34      220.82     10.49 o 
   3   7 -10       96.97      103.55      7.53 o 
   4   7 -10       28.79       23.99      5.36 o 
   5   7 -10       89.24      106.98     10.32 o 
   6   7 -10      127.51      117.71     15.34 o 
   7   7 -10        2.20       -2.23      5.13 o 
   0   8 -10       18.48       28.09      8.63 o 
   1   8 -10      208.13      228.41     12.59 o 
   2   8 -10        2.22        1.78      3.61 o 
   3   8 -10      206.70      213.54     13.34 o 
   4   8 -10       25.19       24.26      7.03 o 
   5   8 -10      100.39       99.46     17.96 o 
   6   8 -10       15.85        3.48      6.41 o 
   1   9 -10       18.67       14.53      8.45 o 
   2   9 -10      341.19      364.07     17.14 o 
   3   9 -10        3.28        2.26      9.13 o 
   4   9 -10       16.09        9.51      6.86 o 
   2   0  -9     3125.92     3209.60     60.60 o 
   4   0  -9     1046.24     1128.41     27.29 o 
   6   0  -9     1146.80     1209.85     56.19 o 
  10   0  -9      286.73      278.94     22.69 o 
   0   1  -9      494.07      487.49     16.92 o 
   1   1  -9      554.14      540.58      9.47 o 
   2   1  -9      247.81      263.49      6.45 o 
   3   1  -9     1297.68     1341.78     28.89 o 
   4   1  -9      139.02      157.16      6.60 o 
   5   1  -9      408.42      393.27     11.81 o 
   6   1  -9      279.43      294.86     10.63 o 
   7   1  -9      366.21      377.66      9.65 o 
   8   1  -9      181.37      177.78      8.10 o 
   9   1  -9       41.84       40.10      5.85 o 
  10   1  -9       25.15       17.19      5.24 o 
   1   2  -9     1334.53     1320.92     16.11 o 
   2   2  -9      677.54      682.23     12.91 o 
   3   2  -9      928.39      967.60     16.61 o 
   4   2  -9       27.07       36.38      3.40 o 
   5   2  -9      333.76      344.41      8.52 o 
   6   2  -9       18.82       15.93      3.35 o 
   7   2  -9      183.87      194.83      8.09 o 
   8   2  -9       13.68       13.22      3.93 o 
   9   2  -9      238.22      241.77     13.20 o 
  10   2  -9       17.42       12.44      4.47 o 
   1   3  -9       72.20       69.14      3.01 o 
   2   3  -9     1042.61     1027.31     15.28 o 
   3   3  -9       88.81       93.18      4.84 o 
   4   3  -9      711.86      726.17     14.82 o 
   5   3  -9       27.18       28.83      3.84 o 
   6   3  -9       47.58       46.26      4.71 o 
   7   3  -9        3.29       -1.07      2.91 o 
   8   3  -9      486.79      497.81     15.44 o 
   9   3  -9        5.73        3.67      3.72 o 
   1   4  -9      598.43      585.83     10.30 o 
   2   4  -9     1047.80     1053.38     20.64 o 
   3   4  -9       44.91       54.64      4.27 o 
   4   4  -9      382.54      381.86     10.33 o 
   5   4  -9      463.10      448.10     11.71 o 
   6   4  -9       47.55       53.18      5.07 o 
   7   4  -9      167.99      169.20      8.03 o 
   8   4  -9       11.87       11.98      4.04 o 
   9   4  -9       44.83       38.49      5.41 o 
   0   5  -9      182.19      188.47      9.10 o 
   1   5  -9      531.20      541.25     20.30 o 
   2   5  -9      365.06      375.46     11.54 o 
   3   5  -9     1490.80     1507.55     26.19 o 
   4   5  -9      120.28      114.19      8.07 o 
   5   5  -9      128.23      134.69      6.78 o 
   6   5  -9        9.63        7.03      3.35 o 
   7   5  -9      367.57      371.84     11.70 o 
   8   5  -9       17.55       27.08      4.82 o 
   9   5  -9       25.30       23.98      5.90 o 
   1   6  -9       92.21       99.39      8.69 o 
   2   6  -9      757.35      785.08     18.56 o 
   3   6  -9       37.97       39.18      4.91 o 
   4   6  -9      104.49      103.95      6.14 o 
   5   6  -9       11.38       17.60      3.66 o 
   6   6  -9      489.13      497.11     17.49 o 
   7   6  -9       28.09       26.92      6.15 o 
   8   6  -9       53.07       55.89      7.73 o 
   0   7  -9      407.88      424.80     24.28 o 
   1   7  -9      160.86      160.74      8.07 o 
   2   7  -9        5.73        8.76      3.75 o 
   3   7  -9      121.21      135.83      8.25 o 
   4   7  -9      174.76      188.03      9.38 o 
   5   7  -9       82.15       83.71      9.30 o 
   6   7  -9       60.83       66.71      9.05 o 
   7   7  -9       26.90       14.32      6.80 o 
   1   8  -9      484.79      477.69     14.44 o 
   2   8  -9       50.60       52.61      5.85 o 
   3   8  -9      113.06      113.27     10.93 o 
   4   8  -9       45.45       50.26      8.05 o 
   5   8  -9      155.77      157.27     12.39 o 
   6   8  -9       11.28        3.31      6.43 o 
   1   9  -9        6.89        6.98      5.50 o 
   2   9  -9       27.87       40.64     11.60 o 
   3   9  -9        1.81       10.78      6.05 o 
   4   9  -9      123.38      135.10     12.99 o 
   5   9  -9        0.14        2.61      6.19 o 
   2  10  -9      139.81      132.18     16.45 o 
   0   0  -8     1294.08     1550.49     44.66 o 
   2   0  -8      125.73      124.54     11.84 o 
   4   0  -8     2739.35     2899.16     55.88 o 
   6   0  -8      231.52      237.68     17.74 o 
   8   0  -8      876.70      837.43     24.35 o 
  10   0  -8       62.91       44.88      7.33 o 
   1   1  -8      727.96      695.18     10.86 o 
   2   1  -8     2352.26     2442.66     29.65 o 
   3   1  -8      842.99      891.95     13.73 o 
   4   1  -8      343.35      352.09     16.94 o 
   5   1  -8      709.99      692.02     13.21 o 
   6   1  -8      689.31      677.27     16.57 o 
   7   1  -8      305.35      299.25      8.24 o 
   8   1  -8       77.41       77.63      5.39 o 
   9   1  -8      275.10      273.33     15.06 o 
  10   1  -8        2.35       -0.16      3.22 o 
   0   2  -8     2653.45     2730.26     41.09 o 
   1   2  -8     1619.07     1668.91     19.10 o 
   2   2  -8      411.70      411.74     17.72 o 
   3   2  -8     1968.88     2035.00     28.49 o 
   4   2  -8      449.88      459.34      9.23 o 
   5   2  -8      211.42      223.81      6.52 o 
   6   2  -8      288.05      292.60      7.84 o 
   7   2  -8      393.92      391.85     11.08 o 
   8   2  -8      121.86      112.75     10.63 o 
   9   2  -8       80.58       83.48      8.58 o 
  10   2  -8        9.58       10.53      4.15 o 
   1   3  -8       49.06       54.13      2.54 o 
   2   3  -8     3423.12     3513.41     40.83 o 
   3   3  -8       93.31      101.10      4.15 o 
   4   3  -8      691.79      708.54     14.17 o 
   5   3  -8       42.09       51.61      4.83 o 
   6   3  -8      157.17      170.60      7.11 o 
   7   3  -8       26.36       27.73      4.20 o 
   8   3  -8      116.81      104.65      8.23 o 
   9   3  -8       14.04       11.79      3.89 o 
  10   3  -8      169.84      164.40     16.27 o 
   0   4  -8      763.23      787.33     16.64 o 
   1   4  -8      734.89      763.34     10.69 o 
   2   4  -8      290.46      290.54      8.93 o 
   3   4  -8      856.31      904.24     16.41 o 
   4   4  -8      629.29      634.66     13.47 o 
   5   4  -8      196.75      211.53      7.66 o 
   6   4  -8      154.08      166.31      7.13 o 
   7   4  -8      456.70      455.35     16.13 o 
   8   4  -8      245.29      247.76      9.47 o 
   9   4  -8       19.84       10.97      3.53 o 
   1   5  -8      673.76      706.61     11.68 o 
   2   5  -8      253.54      244.75      7.47 o 
   3   5  -8     1092.67     1129.83     19.56 o 
   4   5  -8       27.90       23.51      5.13 o 
   5   5  -8      359.02      358.96     10.32 o 
   6   5  -8      189.14      196.54      8.04 o 
   7   5  -8      160.09      163.80      8.69 o 
   8   5  -8        3.38        2.74      3.28 o 
   9   5  -8       90.14       84.99      7.82 o 
   0   6  -8      217.65      244.07     12.16 o 
   1   6  -8      113.03      115.97      6.48 o 
   2   6  -8       21.87       20.32      4.40 o 
   3   6  -8      153.66      152.81      6.39 o 
   4   6  -8      823.25      850.25     24.98 o 
   5   6  -8       28.85       27.10      3.96 o 
   6   6  -8       38.81       49.55      7.28 o 
   7   6  -8       76.33       68.71      8.08 o 
   8   6  -8      306.42      321.00     17.05 o 
   1   7  -8       97.98      119.28      7.07 o 
   2   7  -8      721.11      717.20     17.62 o 
   3   7  -8      107.95      113.13      7.27 o 
   4   7  -8       29.16       31.79      6.29 o 
   5   7  -8      267.01      288.96     21.19 o 
   6   7  -8      102.10      112.14      8.12 o 
   7   7  -8       46.67       46.70      6.41 o 
   8   7  -8       25.62       13.68      7.64 o 
   0   8  -8      148.30      181.50     10.50 o 
   1   8  -8      451.90      461.93     13.85 o 
   2   8  -8       11.18        8.09      5.14 o 
   3   8  -8      283.32      338.02     15.41 o 
   4   8  -8        6.86        9.30      5.05 o 
   5   8  -8       49.11       47.06      7.97 o 
   6   8  -8       15.51       12.71      6.25 o 
   7   8  -8       71.74       74.46      9.90 o 
   1   9  -8        1.28        1.47      4.75 o 
   2   9  -8      421.08      471.76     26.42 o 
   3   9  -8       44.79       36.44      7.29 o 
   4   9  -8        6.51        4.36      5.30 o 
   5   9  -8        2.07       -0.67      5.64 o 
   1  10  -8       51.96       52.05     12.18 o 
   2  10  -8       14.51       13.24      9.67 o 
   3  10  -8       60.87       58.98     13.18 o 
   4  10  -8       35.52       41.49     12.00 o 
   2   0  -7     4590.24     4374.88     77.84 o 
   4   0  -7      913.15      964.06     18.69 o 
   6   0  -7     2881.53     2831.23     76.91 o 
   8   0  -7      236.31      215.17     16.43 o 
  10   0  -7       56.09       62.76     11.49 o 
   0   1  -7      678.72      711.75     24.54 o 
   1   1  -7      797.66      793.41     11.57 o 
   2   1  -7      245.31      286.03      7.10 o 
   3   1  -7     2222.00     2210.10     38.14 o 
   4   1  -7     1304.56     1350.07     20.64 o 
   5   1  -7      224.24      233.81      6.29 o 
   6   1  -7      146.68      156.92      5.55 o 
   7   1  -7     1030.47     1033.55     18.68 o 
   8   1  -7       30.23       35.36      3.70 o 
   9   1  -7       77.32       84.52      9.46 o 
  10   1  -7       20.53       16.56      4.63 o 
   2   2  -7      406.10      423.56      6.66 o 
   3   2  -7     2242.86     2327.21     34.56 o 
   4   2  -7        0.56        1.56      1.58 o 
   5   2  -7      332.87      333.97      7.74 o 
   6   2  -7      191.45      201.14      6.28 o 
   7   2  -7      111.11       99.43     11.83 o 
   8   2  -7        9.94       12.38      3.50 o 
   9   2  -7      280.96      292.79     10.10 o 
  10   2  -7       63.30       53.35      6.00 o 
   0   3  -7     3954.56     4050.90     58.34 o 
   1   3  -7       41.94       48.39      2.74 o 
   2   3  -7      154.09      159.22      3.85 o 
   3   3  -7      232.79      248.78      6.53 o 
   4   3  -7     1181.91     1261.37     20.94 o 
   5   3  -7       96.04      103.74      5.37 o 
   6   3  -7       70.17       78.37      5.11 o 
   7   3  -7       28.02       31.19      4.12 o 
   8   3  -7      771.05      736.25     16.40 o 
   9   3  -7       14.49        9.63      3.67 o 
  10   3  -7       48.11       46.22      5.42 o 
   1   4  -7      798.81      827.88     10.99 o 
   2   4  -7     1172.99     1207.98     16.58 o 
   4   4  -7      241.44      249.21      7.71 o 
   5   4  -7      352.09      378.32     10.04 o 
   6   4  -7      265.24      273.34      8.80 o 
   7   4  -7       97.52       96.67      6.14 o 
   8   4  -7       75.34       68.88      9.20 o 
   9   4  -7      138.53      137.90      7.82 o 
  10   4  -7       36.14       40.87      9.78 o 
   0   5  -7       66.46       85.69      6.24 o 
   1   5  -7      620.82      652.29     10.77 o 
   2   5  -7      145.58      152.39      4.73 o 
   3   5  -7     1192.05     1178.46     19.68 o 
   4   5  -7      433.05      451.04     10.88 o 
   5   5  -7      435.08      435.64     12.70 o 
   6   5  -7        6.47        5.56      2.82 o 
   7   5  -7      675.71      683.64     15.63 o 
   8   5  -7        0.59        0.59      3.48 o 
   9   5  -7       34.35       44.21      6.46 o 
   1   6  -7      119.59      120.17      6.81 o 
   2   6  -7      898.10      956.59     20.13 o 
   3   6  -7       55.74       58.92      4.30 o 
   4   6  -7      168.62      161.89      6.60 o 
   5   6  -7       12.68       12.75      3.16 o 
   6   6  -7      910.00      886.73     28.22 o 
   7   6  -7       32.59       36.04      6.95 o 
   8   6  -7       23.01       22.36      5.36 o 
   9   6  -7        2.81        1.71      3.85 o 
   0   7  -7       31.86       35.47      5.21 o 
   1   7  -7      217.89      247.16      7.80 o 
   2   7  -7       23.08       20.73      3.94 o 
   3   7  -7      111.31      110.32      6.92 o 
   4   7  -7      521.71      549.06     26.55 o 
   5   7  -7      139.76      153.11      8.54 o 
   6   7  -7       23.87       23.84      5.03 o 
   7   7  -7      177.04      207.36     13.14 o 
   8   7  -7       71.82       69.68      9.46 o 
   1   8  -7      664.11      635.08     15.95 o 
   2   8  -7       37.94       43.71      6.73 o 
   3   8  -7      368.99      413.75     16.80 o 
   4   8  -7        2.86       -1.72      4.80 o 
   5   8  -7      138.48      145.61     19.67 o 
   6   8  -7       18.93       31.33      7.20 o 
   7   8  -7       12.80       17.41      6.84 o 
   0   9  -7      768.64      764.49     32.07 o 
   1   9  -7        1.94       -2.87      6.49 o 
   2   9  -7        4.97        3.77      5.14 o 
   3   9  -7       34.12       37.31      7.30 o 
   4   9  -7      141.62      161.51     12.08 o 
   5   9  -7        2.04       -0.67      5.05 o 
   6   9  -7        2.15       -1.06      7.42 o 
   1  10  -7       58.22       37.81     10.85 o 
   2  10  -7      247.69      269.50     21.47 o 
   3  10  -7       14.80       17.90     10.78 o 
   4  10  -7        1.71       -1.15      8.57 o 
   0  11  -7       11.33       13.94      9.51 o 
   0   0  -6      417.27      502.24     17.92 o 
   2   0  -6     1242.26     1368.44     22.48 o 
   4   0  -6     3694.05     3755.13     55.52 o 
   6   0  -6      558.43      483.29     58.32 o 
   8   0  -6     1665.59     1622.34     37.12 o 
  10   0  -6       21.57       25.41      5.91 o 
   1   1  -6     1133.60     1131.01     19.59 o 
   2   1  -6     4840.89     5117.51     62.57 o 
   3   1  -6     1411.39     1461.05     21.01 o 
   4   1  -6       93.14      102.88      4.31 o 
   5   1  -6      680.74      702.89     15.95 o 
   6   1  -6       80.31       80.56      4.40 o 
   7   1  -6      498.76      496.09     10.35 o 
   8   1  -6      166.75      162.98      6.68 o 
   9   1  -6      361.60      344.57     15.54 o 
  10   1  -6       28.87       24.12      4.91 o 
  11   1  -6        4.90        5.80      4.02 o 
   0   2  -6     4448.85     4782.15     81.17 o 
   1   2  -6     1926.79     1990.67     23.18 o 
   2   2  -6      624.98      676.83      8.95 o 
   3   2  -6     3382.54     3545.57     40.54 o 
   4   2  -6       21.69       21.13      2.24 o 
   5   2  -6      307.78      313.71      7.13 o 
   6   2  -6      353.85      351.62     12.26 o 
   7   2  -6      685.72      704.66     12.75 o 
   8   2  -6      393.98      395.17     11.04 o 
   9   2  -6       54.32       57.05      5.29 o 
  10   2  -6       37.32       40.84      5.08 o 
  11   2  -6       72.49       69.29     10.12 o 
   1   3  -6       52.73       52.62      2.21 o 
   2   3  -6     9176.01     9351.34     98.68 o 
   3   3  -6      581.65      635.39      8.82 o 
   4   3  -6       73.40       81.30      5.59 o 
   5   3  -6      101.30       96.10      4.89 o 
   6   3  -6       31.22       33.45      3.71 o 
   7   3  -6       38.00       35.55      3.87 o 
   8   3  -6      343.94      326.27     10.15 o 
   9   3  -6       32.79       28.86      4.41 o 
  10   3  -6      296.01      303.03     10.74 o 
   0   4  -6      768.44      743.20     14.01 o 
   1   4  -6     1191.07     1299.56     15.28 o 
   2   4  -6      295.04      355.84      6.96 o 
   3   4  -6     2247.26     2251.88     27.36 o 
   4   4  -6       94.43       84.79      5.32 o 
   5   4  -6      163.01      158.74      8.72 o 
   6   4  -6      168.35      170.01      6.75 o 
   7   4  -6      223.24      210.80      9.03 o 
   8   4  -6      940.33      956.23     19.21 o 
   9   4  -6       39.99       40.53      4.92 o 
  10   4  -6       20.08       17.21      5.56 o 
   1   5  -6      603.38      598.54     10.06 o 
   2   5  -6       41.20       40.22      2.77 o 
   3   5  -6      554.34      564.42     11.67 o 
   4   5  -6       46.39       52.03      4.08 o 
   5   5  -6      426.99      437.26     12.39 o 
   6   5  -6      445.81      457.62     11.53 o 
   7   5  -6      573.42      568.02     13.68 o 
   8   5  -6       24.49       18.90      4.58 o 
   9   5  -6      189.99      184.65      9.95 o 
  10   5  -6        5.42       11.70      5.11 o 
   0   6  -6      299.27      313.33     11.48 o 
   1   6  -6      118.55      121.58      6.72 o 
   2   6  -6        8.28        6.81      2.02 o 
   3   6  -6      240.68      252.54      7.54 o 
   4   6  -6     1360.75     1411.62     22.99 o 
   5   6  -6       67.97       68.98      4.84 o 
   6   6  -6       33.78       41.86      5.51 o 
   7   6  -6      108.92      123.79     10.29 o 
   8   6  -6      367.46      346.02     22.22 o 
   9   6  -6       12.91        9.04      4.65 o 
   1   7  -6      174.53      190.81      6.69 o 
   2   7  -6      911.79      921.81     26.11 o 
   3   7  -6       94.47       98.29     13.19 o 
   4   7  -6       53.73       52.36      6.43 o 
   5   7  -6      537.26      553.56     15.32 o 
   6   7  -6      169.27      151.97     12.68 o 
   7   7  -6      149.34      142.70      8.83 o 
   8   7  -6        4.23        3.31      4.27 o 
   0   8  -6      559.59      586.37     18.23 o 
   1   8  -6      636.00      637.05     19.27 o 
   2   8  -6        3.89        5.87      3.52 o 
   3   8  -6      616.91      660.54     21.21 o 
   4   8  -6        1.27       -1.06      5.16 o 
   5   8  -6       36.71       37.66      7.00 o 
   6   8  -6       13.37       13.58      6.13 o 
   7   8  -6       31.55       42.41      7.67 o 
   1   9  -6        5.71       12.44      5.36 o 
   2   9  -6      501.95      557.12     25.47 o 
   3   9  -6       72.56       81.85      8.79 o 
   4   9  -6        0.87       -2.75      4.47 o 
   5   9  -6        6.93        3.11      5.67 o 
   6   9  -6      111.22      112.13     10.96 o 
   0  10  -6      173.76      185.58     16.70 o 
   1  10  -6      109.23      125.93     10.29 o 
   2  10  -6        4.82        7.73      8.36 o 
   3  10  -6       51.70       56.45     12.70 o 
   4  10  -6       51.07       55.71     12.77 o 
   5  10  -6       37.25       23.08      7.25 o 
   1  11  -6       65.29       79.10     13.51 o 
   2  11  -6        1.65        1.20      8.54 o 
   2   0  -5     1555.18     1494.14     33.16 o 
   6   0  -5     5209.55     5074.49     74.27 o 
   8   0  -5      271.15      268.12     11.98 o 
  10   0  -5      143.09      140.67     10.09 o 
   0   1  -5      546.77      627.94     11.27 o 
   1   1  -5     1658.59     1707.02     18.21 o 
   2   1  -5       54.30       57.23      2.81 o 
   3   1  -5     3110.97     3248.20     36.93 o 
   4   1  -5     2751.95     2907.04     33.99 o 
   5   1  -5      527.07      503.98     18.46 o 
   6   1  -5      404.83      394.03      8.31 o 
   7   1  -5     1048.22     1051.55     18.17 o 
   8   1  -5      184.98      174.42      6.78 o 
   9   1  -5      103.08      113.01      6.51 o 
  10   1  -5       25.38       19.64      4.43 o 
  11   1  -5       92.46       83.04      7.43 o 
   1   2  -5     2331.32     2446.31     27.46 o 
   2   2  -5     1895.43     2042.04     21.65 o 
   3   2  -5     2972.26     3213.74     36.70 o 
   4   2  -5        8.83       11.08      1.77 o 
   5   2  -5      645.97      608.50     10.33 o 
   6   2  -5       67.24       79.72      3.88 o 
   7   2  -5      263.08      266.42      7.06 o 
   8   2  -5       26.10       27.52      3.87 o 
   9   2  -5      263.32      270.32      9.39 o 
  10   2  -5       95.83       80.50      6.53 o 
  11   2  -5       20.39       21.28      4.41 o 
   0   3  -5    11047.99    11580.84    156.38 o 
   1   3  -5       13.74       18.35      1.36 o 
   2   3  -5      361.92      408.08      6.56 o 
   3   3  -5      291.69      316.66      8.50 o 
   4   3  -5     1266.10     1225.99     23.50 o 
   5   3  -5       19.73       19.84      2.21 o 
   6   3  -5      107.02      114.27      6.17 o 
   7   3  -5       22.66       25.26      3.53 o 
   8   3  -5      630.94      605.86     14.01 o 
   9   3  -5        7.80       10.46      3.49 o 
  10   3  -5       59.94       58.91      5.57 o 
  11   3  -5        3.15        8.34      4.64 o 
   1   4  -5     2429.42     2602.35     27.23 o 
   2   4  -5     1784.61     1849.90     20.23 o 
   3   4  -5      718.07      720.73     10.95 o 
   4   4  -5      176.03      179.66      6.83 o 
   5   4  -5      414.85      424.88     10.03 o 
   6   4  -5      288.37      312.63      9.97 o 
   7   4  -5       15.67       20.21      3.35 o 
   8   4  -5       64.76       67.76      5.61 o 
   9   4  -5      278.03      259.24     11.22 o 
  10   4  -5       76.37       76.17      7.56 o 
   0   5  -5       33.93       35.73      2.74 o 
   1   5  -5      524.60      526.74      8.88 o 
   2   5  -5      120.43      126.57      5.62 o 
   3   5  -5     1676.83     1697.18     21.83 o 
   4   5  -5      619.30      619.61     12.40 o 
   5   5  -5      361.57      371.31     10.83 o 
   6   5  -5       16.33       23.87      3.91 o 
   7   5  -5      842.12      794.53     41.17 o 
   8   5  -5       19.47       23.42      4.81 o 
   9   5  -5       86.73       85.94      7.45 o 
  10   5  -5        1.89        3.38      4.33 o 
   1   6  -5       78.74       94.43      4.54 o 
   2   6  -5     1721.33     1750.84     35.02 o 
   3   6  -5       21.28       25.66      2.58 o 
   4   6  -5      273.70      282.26      8.08 o 
   5   6  -5       57.40       66.81      5.60 o 
   6   6  -5      861.59      860.84     19.94 o 
   7   6  -5       12.63        2.40      2.82 o 
   8   6  -5       36.36       31.98      5.36 o 
   9   6  -5       17.20       17.97      5.10 o 
   0   7  -5      142.70      159.22     17.51 o 
   1   7  -5      259.40      290.73      8.04 o 
   2   7  -5        4.13        3.16      2.16 o 
   3   7  -5      233.32      241.13      8.74 o 
   4   7  -5      641.65      664.49     16.17 o 
   5   7  -5      230.43      241.97      9.75 o 
   6   7  -5      142.48      144.09      8.05 o 
   7   7  -5      315.98      325.30     12.33 o 
   8   7  -5       77.34       78.26      7.28 o 
   9   7  -5       16.06        6.31      4.45 o 
   1   8  -5      449.58      456.18     12.91 o 
   2   8  -5        1.68        0.20      3.13 o 
   3   8  -5      527.56      550.18     18.58 o 
   4   8  -5       87.76       94.12     10.76 o 
   5   8  -5      234.82      225.64     12.54 o 
   6   8  -5       43.83       42.88      5.69 o 
   7   8  -5       26.69       29.40      5.51 o 
   8   8  -5        3.78        7.01      3.93 o 
   0   9  -5      834.95      865.64     34.33 o 
   1   9  -5       50.60       47.88      6.80 o 
   2   9  -5        7.86        8.99      5.18 o 
   3   9  -5       84.49       88.61      8.67 o 
   4   9  -5      215.80      251.63     13.59 o 
   5   9  -5       23.60       15.22      5.99 o 
   6   9  -5        6.89        1.64      5.30 o 
   7   9  -5       67.85       51.81      8.51 o 
   1  10  -5      199.77      244.28     13.05 o 
   2  10  -5      188.56      217.47     12.38 o 
   3  10  -5       10.29       11.01      8.88 o 
   4  10  -5        5.40        9.24      9.67 o 
   5  10  -5      106.61      105.24     16.23 o 
   0  11  -5       20.12       17.74      9.76 o 
   1  11  -5       62.28       48.91      8.34 o 
   2  11  -5       17.12       14.37      9.45 o 
   3  11  -5       71.73      102.06     16.00 o 
   0   0  -4     1147.76     1083.56     29.85 o 
   2   0  -4      104.32      125.66      4.26 o 
   4   0  -4    11213.84    11138.36    263.12 o 
   6   0  -4      235.51      221.06     13.74 o 
   8   0  -4      964.98      991.67     32.97 o 
  10   0  -4       41.61       31.75      9.22 o 
   1   1  -4     3082.97     3210.27     34.76 o 
   2   1  -4     2482.03     2607.28     29.41 o 
   3   1  -4     3007.74     3123.83     35.23 o 
   4   1  -4     1226.34     1302.95     16.17 o 
   5   1  -4     1256.78     1270.33     15.20 o 
   6   1  -4      233.50      211.70     11.47 o 
   7   1  -4      246.35      233.88     15.50 o 
   8   1  -4      105.34      118.78      7.21 o 
   9   1  -4      397.71      401.87     13.03 o 
  10   1  -4       77.85       85.62      7.15 o 
  11   1  -4       33.45       43.90      7.61 o 
   0   2  -4      136.76      149.00      4.17 o 
   1   2  -4     3156.06     3307.39     35.90 o 
   2   2  -4     1465.73     1585.95     20.07 o 
   3   2  -4     3381.54     3462.46     34.90 o 
   4   2  -4       79.99       66.17      2.30 o 
   5   2  -4      292.43      295.86      6.44 o 
   6   2  -4        2.78        3.69      2.06 o 
   7   2  -4     1145.36     1187.47     23.72 o 
   8   2  -4      380.98      395.11     12.47 o 
   9   2  -4      145.01      151.21      8.27 o 
  10   2  -4      107.92      110.49     17.03 o 
  11   2  -4      127.13      113.68      7.22 o 
   1   3  -4      515.98      592.25      7.59 o 
   2   3  -4     8184.37     8560.93     82.29 o 
   3   3  -4      351.66      378.70      6.20 o 
   4   3  -4       50.07       54.80      2.32 o 
   5   3  -4       18.58       21.19      2.47 o 
   6   3  -4     1295.99     1335.58     21.60 o 
   7   3  -4       20.46       24.53      3.39 o 
   8   3  -4      613.46      633.35     15.96 o 
   9   3  -4       29.71       30.32      4.31 o 
  10   3  -4      182.89      183.09     11.15 o 
  11   3  -4        6.65        3.02      4.34 o 
   0   4  -4       21.12       16.65      1.90 o 
   1   4  -4     3440.64     3670.99     36.91 o 
   2   4  -4     1318.02     1410.92     17.82 o 
   3   4  -4      637.51      610.39      9.59 o 
   4   4  -4      665.39      679.40     11.23 o 
   5   4  -4      434.21      403.77     23.21 o 
   6   4  -4       17.33       23.29      3.14 o 
   7   4  -4      292.74      315.91      9.20 o 
   8   4  -4      597.83      600.30     13.93 o 
   9   4  -4      106.20       97.60      8.44 o 
  10   4  -4       67.90       76.51      7.38 o 
   1   5  -4      687.50      636.55      9.82 o 
   2   5  -4       28.82       25.81      2.15 o 
   3   5  -4      944.76      965.22     13.85 o 
   4   5  -4       76.34       76.10      3.48 o 
   5   5  -4      768.67      790.63     14.67 o 
   6   5  -4      262.67      224.41     26.46 o 
   7   5  -4      358.05      345.08     11.80 o 
   8   5  -4       78.32       81.39      6.78 o 
   9   5  -4      418.25      419.98     14.35 o 
  10   5  -4       23.06       18.60      5.34 o 
   0   6  -4     1331.14     1410.44     29.92 o 
   1   6  -4       31.32       41.71      2.62 o 
   2   6  -4      277.81      295.13      6.52 o 
   3   6  -4      126.13      125.04      4.37 o 
   4   6  -4     1773.02     1866.05     27.14 o 
   5   6  -4      212.08      212.14     11.08 o 
   6   6  -4       73.30       72.95     13.73 o 
   7   6  -4       16.02       18.24      4.35 o 
   8   6  -4      285.52      280.67     14.40 o 
   9   6  -4       35.79       34.53      5.88 o 
   1   7  -4      258.65      279.45      9.13 o 
   2   7  -4      729.93      748.88     16.19 o 
   3   7  -4      490.83      533.68     11.23 o 
   4   7  -4      130.20      140.03      7.08 o 
   5   7  -4      517.57      564.51     15.04 o 
   6   7  -4      264.36      278.83     10.69 o 
   7   7  -4       63.83       63.55     13.45 o 
   8   7  -4        8.66        6.60      4.13 o 
   9   7  -4       50.05       50.03      6.69 o 
   0   8  -4      277.90      293.74     17.40 o 
   1   8  -4      655.90      683.85     15.91 o 
   2   8  -4       20.46       18.94      3.95 o 
   3   8  -4      397.46      416.08     12.22 o 
   4   8  -4       28.94       27.91      5.85 o 
   5   8  -4      286.33      294.42     16.06 o 
   6   8  -4       29.13       23.97      4.75 o 
   7   8  -4      189.00      191.38     11.46 o 
   8   8  -4       11.20        3.92      4.26 o 
   1   9  -4       62.54       62.33      7.33 o 
   2   9  -4      475.87      528.38     17.98 o 
   3   9  -4      139.99      160.28      8.31 o 
   4   9  -4       89.05       94.57      8.87 o 
   5   9  -4       31.66       31.38      6.72 o 
   6   9  -4      210.55      206.39     17.27 o 
   7   9  -4        5.21        6.74      5.63 o 
   0  10  -4      392.43      404.25     23.73 o 
   1  10  -4      147.34      156.82     22.49 o 
   2  10  -4       15.79       17.57      5.99 o 
   3  10  -4       63.53       78.55     13.06 o 
   4  10  -4      126.04      125.79     16.23 o 
   5  10  -4       43.01       23.16     11.32 o 
   1  11  -4       52.90       42.67      7.88 o 
   2  11  -4        7.36        5.02      6.01 o 
   3  11  -4       57.85       50.53     12.86 o 
   2   0  -3    14155.94    13285.28    238.73 o 
   4   0  -3    12384.52    12211.98    405.25 o 
   6   0  -3      570.32      548.59     11.67 o 
   8   0  -3      290.69      295.32     12.76 o 
  10   0  -3      481.14      467.13     25.63 o 
   0   1  -3    16207.57    15639.06    863.20 o 
   1   1  -3     2698.40     2890.40     31.17 o 
   2   1  -3       30.15       33.35      1.64 o 
   3   1  -3     3727.91     3902.27     42.33 o 
   4   1  -3      424.33      446.31      7.98 o 
   5   1  -3      833.53      817.49     14.73 o 
   7   1  -3      790.46      782.62     14.31 o 
   8   1  -3      300.41      310.77     10.60 o 
   9   1  -3      118.16      129.12      7.76 o 
  10   1  -3       92.11       85.33      7.09 o 
  11   1  -3      193.88      192.96     12.09 o 
   1   2  -3     3544.51     3735.78     36.57 o 
   2   2  -3      889.72      927.64     11.39 o 
   3   2  -3     1230.30     1228.46     13.72 o 
   4   2  -3      283.15      315.80      6.48 o 
   5   2  -3     1866.03     1897.31     23.12 o 
   6   2  -3      650.87      669.27     12.53 o 
   7   2  -3      507.53      521.23     11.27 o 
   8   2  -3       79.65       75.91      4.80 o 
  10   2  -3      139.11      126.49      8.14 o 
  11   2  -3       22.20       10.06      4.52 o 
   0   3  -3     9936.40    10267.01    138.16 o 
   1   3  -3     1931.14     2132.17     24.24 o 
   2   3  -3     7643.65     8425.29     88.69 o 
   3   3  -3       29.97       30.91      1.58 o 
   4   3  -3     2075.74     1846.02     51.75 o 
   5   3  -3        4.12        5.45      1.53 o 
   6   3  -3      119.54      113.91      5.04 o 
   7   3  -3       89.78       94.21      4.95 o 
   8   3  -3      942.08      964.13     17.72 o 
   9   3  -3       64.49       63.92      4.98 o 
  10   3  -3       82.87       76.15     16.31 o 
  11   3  -3        5.81       -0.04      4.89 o 
   1   4  -3     3188.00     3362.52     37.30 o 
   2   4  -3     1122.73     1096.16     14.23 o 
   3   4  -3      649.01      654.24      9.86 o 
   4   4  -3      566.88      588.21      9.57 o 
   5   4  -3     1067.17     1051.51     14.84 o 
   6   4  -3      572.52      570.55     11.77 o 
   7   4  -3      239.18      238.99      7.59 o 
   8   4  -3       18.09       15.76      3.89 o 
   9   4  -3      258.97      276.34     10.75 o 
  10   4  -3      172.48      157.79     12.14 o 
  11   4  -3        1.92       -2.22      5.36 o 
   0   5  -3      250.91      258.71      9.13 o 
   1   5  -3      863.35      824.17     11.61 o 
   2   5  -3      950.03     1048.67     17.81 o 
   3   5  -3     1129.82     1122.67     15.21 o 
   4   5  -3      265.06      275.42      6.17 o 
   5   5  -3      742.10      769.47     18.75 o 
   6   5  -3       55.69       57.63      4.31 o 
   7   5  -3      273.52      281.59     10.09 o 
   8   5  -3       82.85       93.28      5.99 o 
   9   5  -3      114.07      120.17      8.49 o 
  10   5  -3        5.63        5.76      4.42 o 
   1   6  -3      235.46      253.15      5.57 o 
   2   6  -3     2184.02     2212.89     26.79 o 
   3   6  -3       76.95       80.26      3.49 o 
   4   6  -3      275.01      289.92      7.80 o 
   5   6  -3      170.69      171.98      9.48 o 
   6   6  -3      665.64      670.19     16.61 o 
   7   6  -3       35.92       33.31      4.82 o 
   8   6  -3       38.48       47.53      5.83 o 
   9   6  -3       46.18       43.08      6.42 o 
  10   6  -3      175.82      173.99     12.78 o 
   0   7  -3      539.90      563.46     15.94 o 
   1   7  -3      327.04      325.58      8.05 o 
   2   7  -3       90.80       91.60      5.55 o 
   3   7  -3     1305.90     1416.41     21.90 o 
   4   7  -3      365.07      376.44      9.94 o 
   5   7  -3      117.45      131.89      7.14 o 
   6   7  -3      252.03      248.22     11.70 o 
   7   7  -3      171.88      166.69      8.79 o 
   8   7  -3      171.47      171.28      9.42 o 
   9   7  -3       23.14       19.73      5.24 o 
   1   8  -3      721.36      721.52     20.25 o 
   2   8  -3       61.82       71.35      5.43 o 
   3   8  -3      157.23      170.79      7.70 o 
   4   8  -3      102.79      107.79      6.97 o 
   5   8  -3      345.36      359.66     15.14 o 
   6   8  -3        6.23        6.45      3.70 o 
   7   8  -3      109.34      121.62     10.50 o 
   8   8  -3       10.10        9.18      4.52 o 
   0   9  -3      905.80      962.16     36.25 o 
   1   9  -3       99.80      117.16     16.16 o 
   2   9  -3       20.56       21.85      5.59 o 
   3   9  -3      215.78      226.07     12.11 o 
   4   9  -3      445.18      475.18     29.28 o 
   5   9  -3       41.76       46.77      7.43 o 
   6   9  -3       35.33       38.77      7.31 o 
   7   9  -3       14.14        9.27      5.20 o 
   1  10  -3      170.04      182.90     11.55 o 
   2  10  -3      147.26      152.18     12.67 o 
   3  10  -3       75.69       82.57     21.12 o 
   4  10  -3        5.08       -0.02      8.29 o 
   5  10  -3       97.43      104.82     15.68 o 
   6  10  -3       80.79       64.32     14.10 o 
   0  11  -3       10.31       20.68      9.40 o 
   1  11  -3       92.49       81.25     15.72 o 
   2  11  -3        8.29        1.82      5.64 o 
   3  11  -3       58.24       79.25      9.40 o 
   4  11  -3        0.77       -6.01      7.86 o 
   4   0  -2     8334.68     8280.71    112.10 o 
   6   0  -2      269.77      276.06      7.61 o 
   8   0  -2      657.14      675.78     19.68 o 
  10   0  -2      113.92      103.78     13.08 o 
   1   1  -2     5654.39     5996.56     70.35 o 
   2   1  -2     3127.81     3324.06     40.02 o 
   3   1  -2     2608.75     2707.23     29.85 o 
   4   1  -2      104.38      107.13      2.53 o 
   6   1  -2     1144.59     1147.06     14.19 o 
   7   1  -2      178.80      175.49      5.12 o 
   8   1  -2      208.29      199.61      8.32 o 
   9   1  -2      289.86      294.30     15.29 o 
  10   1  -2      317.35      306.13     11.49 o 
  11   1  -2       38.24       41.33      7.11 o 
   0   2  -2       53.88       60.70      2.09 o 
   1   2  -2     3903.25     4118.64     45.90 o 
   2   2  -2     2119.52     2354.56     23.63 o 
   3   2  -2     1365.69     1301.62     20.61 o 
   4   2  -2      621.20      606.01      9.42 o 
   5   2  -2     1353.90     1380.24     17.72 o 
   6   2  -2       97.90       98.13      5.03 o 
   7   2  -2      927.80      954.73     16.61 o 
   8   2  -2       63.04       58.99      4.72 o 
   9   2  -2      158.90      149.36      7.84 o 
  10   2  -2       34.14       28.21      4.82 o 
  11   2  -2      300.73      316.48     17.91 o 
   1   3  -2      849.24      893.46     11.23 o 
   2   3  -2     6210.70     6254.44     69.83 o 
   3   3  -2       98.15      100.42      3.63 o 
   4   3  -2      126.87      130.20      3.76 o 
   5   3  -2       44.34       48.00      2.68 o 
   6   3  -2     4015.75     4034.66     45.87 o 
   7   3  -2       51.07       53.69      3.90 o 
   8   3  -2      176.46      181.21      9.66 o 
   9   3  -2       24.94       24.77      3.61 o 
  10   3  -2      190.84      188.16     11.88 o 
  11   3  -2        0.79        2.40      3.62 o 
   0   4  -2     1220.27     1157.53     18.03 o 
   1   4  -2     2169.24     2247.26     25.71 o 
   2   4  -2      249.82      267.47      5.08 o 
   3   4  -2     1365.76     1376.08     18.84 o 
   4   4  -2     1236.73     1146.54     18.30 o 
   5   4  -2      750.21      799.74     12.12 o 
   6   4  -2      164.94      170.83      5.97 o 
   7   4  -2      544.09      559.83     12.07 o 
   8   4  -2       47.02       48.75      5.08 o 
   9   4  -2       82.10       81.83      6.48 o 
  10   4  -2       21.98       21.80      5.00 o 
  11   4  -2       32.63       36.20     11.19 o 
   1   5  -2     2035.64     2082.57     24.43 o 
   2   5  -2      271.91      251.36      4.54 o 
   3   5  -2      389.50      396.19      6.55 o 
   4   5  -2       10.22       14.26      1.87 o 
   5   5  -2     1723.16     1745.80     25.36 o 
   6   5  -2       14.20       17.59      3.49 o 
   7   5  -2       98.54      102.32      9.62 o 
   8   5  -2       71.35       86.80      6.50 o 
   9   5  -2      452.88      471.43     21.82 o 
  10   5  -2       57.73       54.41      6.34 o 
   0   6  -2     6073.77     6211.11    106.43 o 
   1   6  -2      332.33      361.23      8.78 o 
   2   6  -2      262.87      270.43      5.11 o 
   3   6  -2       26.88       25.43      2.74 o 
   4   6  -2     1427.11     1431.05     19.48 o 
   5   6  -2      102.40      100.59      4.46 o 
   6   6  -2      108.73      117.01      5.96 o 
   7   6  -2       15.00       20.42      5.04 o 
   8   6  -2      268.91      283.85     11.06 o 
   9   6  -2       21.61       17.48      4.53 o 
  10   6  -2       53.41       51.96      6.69 o 
   1   7  -2      841.10      836.68     16.79 o 
   2   7  -2      487.17      504.40     13.14 o 
   3   7  -2      926.22      946.03     18.92 o 
   4   7  -2       49.70       51.11      6.22 o 
   5   7  -2      127.41      139.93      5.81 o 
   6   7  -2      286.85      289.94      9.46 o 
   7   7  -2       64.12       56.33      5.06 o 
   8   7  -2       14.81       16.81      3.90 o 
   9   7  -2       29.41       30.29      5.96 o 
   0   8  -2      195.99      171.05     13.22 o 
   1   8  -2      347.36      358.49     24.94 o 
   2   8  -2       11.69       11.97      3.39 o 
   3   8  -2      222.00      224.90     13.64 o 
   4   8  -2      129.91      131.83      7.13 o 
   5   8  -2      274.44      276.44     10.12 o 
   6   8  -2       54.02       48.17      6.96 o 
   7   8  -2      513.80      495.73     19.11 o 
   8   8  -2       37.36       40.62      7.37 o 
   1   9  -2       80.14       78.31     12.50 o 
   2   9  -2      303.15      314.60     13.55 o 
   3   9  -2      183.91      186.98     10.75 o 
   4   9  -2       70.13       76.97      8.00 o 
   5   9  -2       33.35       35.93     10.37 o 
   6   9  -2      320.17      349.25     20.68 o 
   7   9  -2        3.07        2.31      5.07 o 
   0  10  -2      369.72      376.39     22.28 o 
   1  10  -2      139.43      145.82      8.02 o 
   2  10  -2       20.92       24.37      6.11 o 
   3  10  -2      149.02      157.71     11.04 o 
   4  10  -2      297.66      315.99     15.02 o 
   5  10  -2       27.04       30.28     10.21 o 
   6  10  -2        8.76        0.63      8.63 o 
   1  11  -2      151.55      162.56     11.81 o 
   2  11  -2       66.61       75.30      6.83 o 
   3  11  -2       93.49       92.48      7.60 o 
   4  11  -2        2.02        0.05      8.45 o 
   2   0  -1     8746.27     8555.70    114.31 o 
   4   0  -1      106.93      112.88      3.92 o 
   6   0  -1      957.16      893.28     16.48 o 
   8   0  -1       93.18       87.12      8.64 o 
  10   0  -1      529.88      547.40     27.35 o 
   0   1  -1     2307.12     2554.45     42.73 o 
   2   1  -1     5614.86     5788.67     60.51 o 
   3   1  -1     1214.63     1164.72     12.58 o 
   5   1  -1     1100.88     1087.92     12.89 o 
   6   1  -1      265.46      271.49      5.20 o 
   7   1  -1      594.90      581.39     10.11 o 
   8   1  -1      746.04      754.29     14.26 o 
   9   1  -1       58.26       62.42      5.59 o 
  10   1  -1      132.07      123.95      9.68 o 
  11   1  -1      259.75      263.82     18.85 o 
   1   2  -1     4896.38     5110.03     54.41 o 
   2   2  -1     1165.50     1109.65     16.85 o 
   3   2  -1      736.67      708.03      9.56 o 
   4   2  -1      114.87      125.08      2.73 o 
   5   2  -1     3293.53     3345.59     34.08 o 
   6   2  -1     1147.05     1172.50     16.14 o 
   7   2  -1      431.19      450.05      9.57 o 
   8   2  -1       15.89       13.92      2.74 o 
   9   2  -1      389.89      410.99     10.61 o 
  10   2  -1       54.17       56.28      5.83 o 
  11   2  -1       40.13       36.99     10.55 o 
   0   3  -1      718.66      713.74     14.54 o 
   1   3  -1      472.54      469.73      6.04 o 
   2   3  -1     2992.53     3025.13     36.37 o 
   3   3  -1      245.47      247.17      5.27 o 
   4   3  -1     8930.86     9069.33     95.58 o 
   5   3  -1      171.18      178.21      4.65 o 
   6   3  -1      406.73      432.07      8.35 o 
   7   3  -1       17.36       24.43      3.36 o 
   8   3  -1      372.64      387.72     11.80 o 
   9   3  -1        2.37       -1.93      2.80 o 
  10   3  -1       31.63       26.17      9.54 o 
  11   3  -1       12.07       14.12      7.66 o 
   1   4  -1     1211.11     1173.37     13.11 o 
   2   4  -1      769.25      726.58      8.91 o 
   3   4  -1     1524.71     1480.40     22.36 o 
   4   4  -1      347.93      367.45      9.45 o 
   5   4  -1     2575.19     2609.28     30.94 o 
   6   4  -1     1043.04     1059.34     15.46 o 
   7   4  -1       89.81       94.55      6.10 o 
   8   4  -1        5.66        4.72      3.19 o 
   9   4  -1      402.92      432.01     13.50 o 
  10   4  -1      126.81      125.63     10.11 o 
  11   4  -1       12.63       16.99      8.90 o 
   0   5  -1     1309.91     1353.19     34.94 o 
   1   5  -1     2775.79     2881.82     36.36 o 
   2   5  -1      469.62      502.34      7.55 o 
   3   5  -1      320.15      296.90      5.33 o 
   4   5  -1       10.01        9.63      2.08 o 
   5   5  -1      526.31      510.98     25.16 o 
   6   5  -1       13.28       12.76      2.70 o 
   7   5  -1      190.40      189.69     10.67 o 
   8   5  -1      258.61      228.99      9.48 o 
   9   5  -1       84.01       87.01      7.08 o 
  10   5  -1       13.29       12.07      4.50 o 
   1   6  -1      374.09      365.54     10.02 o 
   2   6  -1     2906.85     2853.52     32.78 o 
   3   6  -1        7.99        5.81      2.04 o 
   4   6  -1       88.19       82.18      6.33 o 
   5   6  -1      446.69      431.84      9.99 o 
   6   6  -1      516.70      498.01     21.17 o 
   7   6  -1        7.44        5.98      3.92 o 
   8   6  -1       35.34       31.04      5.25 o 
   9   6  -1       21.86       17.44      4.71 o 
  10   6  -1      198.14      195.29     29.38 o 
   0   7  -1     2150.62     2252.49     62.46 o 
   1   7  -1     1096.22     1082.09     16.93 o 
   2   7  -1       19.48       20.59      3.50 o 
   3   7  -1      827.58      816.10     15.61 o 
   4   7  -1      220.00      222.36      7.94 o 
   5   7  -1       65.48       78.27      4.87 o 
   6   7  -1       46.78       52.73      4.49 o 
   7   7  -1      274.00      277.06     13.15 o 
   8   7  -1      132.25      129.19     10.12 o 
   9   7  -1        5.02        4.83      5.32 o 
   1   8  -1      240.95      255.39      8.39 o 
   2   8  -1       46.91       52.80      6.26 o 
   3   8  -1      253.01      248.54     13.01 o 
   4   8  -1       96.80       86.28      5.95 o 
   5   8  -1      494.07      496.18     16.42 o 
   6   8  -1       27.82       31.17      4.82 o 
   7   8  -1      174.91      176.58     11.65 o 
   8   8  -1        7.35        7.69      4.09 o 
   0   9  -1      331.46      349.81     12.94 o 
   1   9  -1      166.53      166.23      7.82 o 
   2   9  -1       64.83       75.98      7.62 o 
   3   9  -1       52.70       55.64      7.25 o 
   4   9  -1      828.42      876.42     34.44 o 
   5   9  -1       24.56       13.68      7.08 o 
   6   9  -1       17.25       19.70      6.14 o 
   7   9  -1       12.55       14.49      5.58 o 
   1  10  -1      147.99      150.32      8.01 o 
   2  10  -1       78.35       80.71      6.61 o 
   3  10  -1      182.95      172.24     11.24 o 
   4  10  -1       11.39       15.16      6.08 o 
   5  10  -1      105.75      114.04     15.66 o 
   6  10  -1      110.48       92.75     14.94 o 
   0  11  -1       23.42       22.40      9.38 o 
   1  11  -1       88.24       95.67      9.78 o 
   2  11  -1        6.24       12.39      4.70 o 
   3  11  -1       74.15       82.59      7.31 o 
   4  11  -1        0.67       -2.80      4.05 o 
   2   0   0       10.48       10.67      1.04 o 
   4   0   0      828.27      733.32     13.53 o 
   6   0   0       24.28       23.48      2.56 o 
   8   0   0      208.27      217.73      9.95 o 
  10   0   0      209.06      225.20     17.27 o 
   1   1   0     8585.59     8588.48    138.27 o 
   2   1   0      239.90      255.75      5.28 o 
   3   1   0      358.76      346.91      5.20 o 
   4   1   0       11.33       12.15      1.10 o 
   5   1   0     3253.71     3265.16     33.31 o 
   6   1   0      180.82      164.70      4.01 o 
   7   1   0      225.75      215.67      5.71 o 
   8   1   0       51.58       50.00      3.43 o 
   9   1   0      252.18      248.09     13.43 o 
  10   1   0      525.22      520.48     18.68 o 
  11   1   0       26.26       27.10      6.60 o 
   0   2   0     7663.22     7685.48    102.44 o 
   1   2   0     2115.58     2120.22     22.81 o 
   2   2   0       12.19       11.51      1.75 o 
   3   2   0      682.89      607.40      7.45 o 
   4   2   0      858.35      878.55     10.48 o 
   5   2   0     1431.87     1436.59     16.30 o 
   6   2   0      146.11      148.97      4.96 o 
   7   2   0     1065.62      998.64     23.01 o 
   8   2   0       88.61       91.54      4.31 o 
   9   2   0      122.59      142.65      7.80 o 
  10   2   0        0.56        4.08      4.24 o 
  11   2   0      408.50      408.41     24.63 o 
   1   3   0       26.05       27.86      1.33 o 
   2   3   0     2612.90     2429.85     24.40 o 
   3   3   0        1.23        0.63      0.59 o 
   4   3   0      119.89      117.16      3.97 o 
   5   3   0      352.96      385.77      6.13 o 
   6   3   0     6258.00     6401.10     69.88 o 
   7   3   0        8.09        7.85      2.02 o 
   8   3   0        7.37        8.49      2.34 o 
   9   3   0        4.82        7.62      3.22 o 
  10   3   0      347.39      351.03     20.05 o 
  11   3   0        0.32        9.29      7.86 o 
   0   4   0     3887.78     3868.91     72.51 o 
   1   4   0      528.20      481.37      6.36 o 
   2   4   0       51.17       49.61      2.09 o 
   3   4   0     1876.55     1852.45     19.71 o 
   4   4   0      715.99      644.71     21.70 o 
   5   4   0     1859.84     1901.04     23.56 o 
   6   4   0       50.39       49.70      3.75 o 
   7   4   0      197.23      206.00      6.87 o 
   8   4   0        5.24        5.57      3.11 o 
   9   4   0      119.10      129.91      7.87 o 
  10   4   0        9.28        5.31      4.84 o 
  11   4   0       34.38       46.10     11.30 o 
   1   5   0     2823.73     2781.81     28.39 o 
   2   5   0      475.78      390.65      6.30 o 
   3   5   0      271.09      241.41      4.73 o 
   4   5   0        3.41        2.52      1.79 o 
   6   5   0       26.72       29.89      3.30 o 
   7   5   0       44.51       44.92      4.00 o 
   8   5   0       27.50       30.43      5.56 o 
   9   5   0      429.39      456.85     17.40 o 
  10   5   0       82.50       77.88      8.66 o 
   0   6   0     8194.81     8161.16    111.31 o 
   1   6   0      709.77      668.65      9.03 o 
   2   6   0      125.17      119.97      3.79 o 
   3   6   0      121.52      119.47      6.69 o 
   4   6   0      936.56      936.91     18.48 o 
   5   6   0      256.69      263.08      8.88 o 
   6   6   0       83.10       75.58      9.93 o 
   7   6   0       41.64       37.49      6.09 o 
   8   6   0      363.14      361.40     15.26 o 
   9   6   0        0.02        1.58      4.70 o 
  10   6   0       65.08       61.76      8.68 o 
   1   7   0     2271.23     2232.17     30.08 o 
   2   7   0      113.84      116.26      4.06 o 
   3   7   0      326.79      311.60      8.10 o 
   4   7   0        1.59        0.70      2.35 o 
   5   7   0       30.47       31.27      4.18 o 
   6   7   0      423.29      443.83     19.19 o 
   7   7   0       57.17       61.81     11.30 o 
   8   7   0        0.18       -3.97      4.32 o 
   9   7   0        4.22        4.79      5.15 o 
   0   8   0        8.87        7.07      3.49 o 
   1   8   0       18.89       16.84      2.67 o 
   2   8   0      106.02      102.52      7.68 o 
   3   8   0      585.65      600.89     20.41 o 
   4   8   0      151.52      151.80      7.09 o 
   5   8   0      268.97      263.06      8.49 o 
   6   8   0        0.53        5.52      3.16 o 
   7   8   0      413.49      392.90     13.32 o 
   8   8   0       20.64        4.55     11.37 o 
   1   9   0      468.08      451.03     13.20 o 
   2   9   0      454.33      467.23     13.44 o 
   3   9   0        0.29       -0.91      4.27 o 
   4   9   0       19.25       23.53      4.61 o 
   5   9   0       17.12       26.36      4.74 o 
   6   9   0      257.99      295.62     11.34 o 
   7   9   0        0.65        7.30      4.29 o 
   0  10   0      436.79      448.03     24.07 o 
   1  10   0       67.42       68.55      6.00 o 
   2  10   0        0.95        2.86      3.59 o 
   3  10   0      125.96      128.45      7.98 o 
   4  10   0      429.73      435.22     13.97 o 
   5  10   0       28.76       17.70      5.49 o 
   6  10   0        2.74        1.13      8.18 o 
   1  11   0      241.10      286.16     14.73 o 
   2  11   0      106.67      121.01      8.15 o 
   3  11   0       71.82       70.86      6.92 o 
   4  11   0        0.04       -0.21      4.11 o 
   2   0   1     8685.67     8348.85    142.26 o 
   4   0   1      114.86      124.16      4.05 o 
   6   0   1     1005.46      960.30     18.41 o 
   8   0   1       95.81       95.02      7.54 o 
  10   0   1      515.39      525.18     26.19 o 
   1   1   1     7119.92     6837.49    134.05 o 
   3   1   1     1331.07     1272.08     15.69 o 
   4   1   1     1394.03     1332.19     14.74 o 
   5   1   1     1089.15     1089.48     13.02 o 
   6   1   1      243.94      248.81      5.07 o 
   7   1   1      591.76      591.73      9.19 o 
   8   1   1      757.14      771.13     12.85 o 
   9   1   1       51.40       55.04      5.45 o 
  10   1   1      140.97      139.87      9.80 o 
  11   1   1      253.67      274.56     13.71 o 
   1   2   1     4638.65     4749.12     49.30 o 
   2   2   1     1215.20     1116.16     12.07 o 
   3   2   1      633.28      581.63      7.23 o 
   4   2   1      122.37      130.10      3.00 o 
   5   2   1     3296.74     3292.86     33.65 o 
   6   2   1     1136.36     1163.28     15.46 o 
   7   2   1      457.73      475.58      9.04 o 
   8   2   1       20.95       22.12      2.71 o 
   9   2   1      401.74      409.75     10.34 o 
  10   2   1       58.05       67.44     11.01 o 
  11   2   1       42.42       37.74     10.67 o 
   0   3   1      673.16      620.75     10.48 o 
   1   3   1      494.09      487.02      7.31 o 
   2   3   1     2936.02     2981.45     32.31 o 
   3   3   1      235.08      236.01      4.23 o 
   4   3   1     8948.38     8900.11     85.20 o 
   5   3   1      165.82      165.12      3.80 o 
   6   3   1      423.98      443.39      8.41 o 
   7   3   1       18.07       20.90      2.41 o 
   8   3   1      337.80      351.75      9.27 o 
   9   3   1        1.95       -2.04      2.55 o 
  10   3   1       31.49       33.90      6.30 o 
  11   3   1       12.79        5.76      7.25 o 
   1   4   1     1164.98     1068.33     16.58 o 
   2   4   1      822.74      739.15     11.29 o 
   3   4   1     1636.10     1614.27     21.52 o 
   4   4   1      364.77      372.39      5.86 o 
   5   4   1     2614.44     2624.37     32.22 o 
   6   4   1     1049.30     1036.73     20.32 o 
   7   4   1       88.27       91.11      4.96 o 
   8   4   1        9.61        7.29      2.85 o 
   9   4   1      394.09      400.96     15.76 o 
  10   4   1      126.39      140.86     14.10 o 
   0   5   1     1300.91     1305.39     17.70 o 
   1   5   1     2785.84     2763.52     30.91 o 
   2   5   1      475.98      473.02     21.30 o 
   3   5   1      429.15      395.30      7.85 o 
   4   5   1        1.65        1.60      2.04 o 
   5   5   1      524.02      512.08     20.65 o 
   6   5   1       10.73        7.74      2.87 o 
   7   5   1      160.09      155.57     10.46 o 
   8   5   1      267.40      244.26     12.58 o 
   9   5   1       76.49       81.07      8.17 o 
  10   5   1       13.60       15.48      8.14 o 
   1   6   1      376.94      364.16      6.13 o 
   2   6   1     2876.38     2755.62     40.90 o 
   3   6   1        5.42        6.61      1.82 o 
   4   6   1      102.16       94.59      5.45 o 
   5   6   1      454.11      446.32     11.89 o 
   6   6   1      527.08      513.67     21.40 o 
   7   6   1        7.82       10.95      3.56 o 
   8   6   1       35.69       39.99      9.32 o 
   9   6   1       21.90       19.73      5.94 o 
  10   6   1      193.78      181.95     16.27 o 
   0   7   1     2071.07     2097.84     40.66 o 
   1   7   1     1045.67     1007.97     14.45 o 
   2   7   1       20.37       20.21      2.81 o 
   3   7   1      858.85      823.31     17.22 o 
   4   7   1      242.05      250.32     10.97 o 
   5   7   1       78.94       84.61      5.94 o 
   6   7   1       41.45       49.69      5.18 o 
   7   7   1      288.02      276.95     12.66 o 
   8   7   1      137.09      154.14     11.11 o 
   9   7   1        6.22        6.35      5.27 o 
   1   8   1      165.99      164.53      5.18 o 
   2   8   1       51.18       49.45      3.98 o 
   3   8   1      294.14      283.44      9.39 o 
   4   8   1       93.65       83.18      5.25 o 
   5   8   1      475.45      506.71     31.89 o 
   6   8   1       23.19       20.15      4.36 o 
   7   8   1      180.24      187.87      9.16 o 
   8   8   1        7.71        6.11      5.20 o 
   0   9   1      359.15      370.25     13.39 o 
   1   9   1      169.07      161.42      6.32 o 
   2   9   1       61.72       63.09      5.73 o 
   3   9   1       56.52       51.38      4.52 o 
   4   9   1      814.39      776.09     18.06 o 
   5   9   1       25.79       29.78      4.92 o 
   6   9   1       18.93       16.86      5.02 o 
   7   9   1       13.45       13.23      4.49 o 
   1  10   1      152.17      153.64      8.14 o 
   2  10   1       85.96       81.17      6.56 o 
   3  10   1      186.61      204.86      9.49 o 
   4  10   1       11.07        5.78      4.08 o 
   5  10   1      110.82      117.63      8.18 o 
   6  10   1      104.75       93.35      6.42 o 
   0  11   1       25.47       28.70      9.83 o 
   1  11   1       84.67       99.99      7.54 o 
   2  11   1        6.18        8.11      4.37 o 
   3  11   1       78.13       98.22      7.79 o 
   4  11   1        0.38       -3.45      4.11 o 
   0   0   2    35312.37    21567.39    497.72 o 
   2   0   2    24749.58    22516.02    369.48 o 
   4   0   2     8170.99     8203.03    110.62 o 
   6   0   2      237.21      233.77      6.72 o 
   8   0   2      710.81      727.73     19.28 o 
  10   0   2      118.12      110.68      8.94 o 
   2   1   2     3137.21     3159.39     37.31 o 
   3   1   2     2466.68     2489.98     22.98 o 
   4   1   2      114.80      122.31      2.95 o 
   5   1   2     2080.16     2049.98     22.08 o 
   6   1   2     1170.40     1146.98     14.16 o 
   7   1   2      200.38      195.90      4.85 o 
   8   1   2      190.23      190.47      6.54 o 
   9   1   2      302.63      320.66      9.06 o 
  10   1   2      303.71      325.65     20.69 o 
  11   1   2       44.13       54.05      7.59 o 
   0   2   2       21.02       20.37      1.36 o 
   1   2   2     4262.25     4318.82     41.20 o 
   2   2   2     2097.72     2232.92     27.44 o 
   3   2   2     1397.85     1288.32     19.62 o 
   4   2   2      633.43      608.64      8.04 o 
   6   2   2       94.85       99.52      3.40 o 
   7   2   2      887.81      891.82     13.73 o 
   8   2   2       46.22       46.05      3.79 o 
   9   2   2      140.64      148.44      6.31 o 
  10   2   2       28.19       18.67      8.07 o 
   1   3   2      824.25      813.38     10.16 o 
   2   3   2     6296.55     6158.65     72.23 o 
   3   3   2       93.76       96.00      2.55 o 
   4   3   2      126.93      123.52      3.53 o 
   5   3   2       46.52       46.07      2.26 o 
   6   3   2     4023.87     4023.27     45.65 o 
   7   3   2       51.44       56.20      3.92 o 
   8   3   2      207.43      196.48      8.05 o 
   9   3   2       26.40       27.54      4.31 o 
  10   3   2      200.61      221.77     16.43 o 
   0   4   2     1298.51     1154.59     18.24 o 
   1   4   2     2283.21     2222.37     22.82 o 
   2   4   2      241.68      251.89      5.59 o 
   3   4   2     1229.64     1233.52     17.54 o 
   4   4   2     1180.06     1084.80     14.02 o 
   5   4   2      696.69      703.71     18.27 o 
   6   4   2      153.85      152.52      6.67 o 
   7   4   2      552.66      538.15     13.38 o 
   8   4   2       28.71       28.54      4.14 o 
   9   4   2       73.21       73.76      7.13 o 
  10   4   2       16.79       15.30      7.37 o 
  11   4   2       43.85       33.70      9.51 o 
   1   5   2     2015.76     1944.81     22.62 o 
   2   5   2      265.52      233.13      5.24 o 
   3   5   2      342.02      322.40      7.15 o 
   4   5   2        9.56        8.35      1.82 o 
   5   5   2     1751.63     1723.14     29.14 o 
   6   5   2       14.84       12.96      3.12 o 
   7   5   2      137.65      137.18      6.98 o 
   8   5   2       64.79       71.65      5.87 o 
   9   5   2      446.55      437.54     23.44 o 
  10   5   2       54.56       56.88     10.80 o 
   0   6   2     6096.89     5828.34     80.68 o 
   1   6   2      330.01      328.10      5.80 o 
   2   6   2      276.21      261.70      5.85 o 
   3   6   2       30.22       30.04      4.20 o 
   4   6   2     1410.13     1376.03     24.68 o 
   5   6   2       96.36       93.63      5.76 o 
   6   6   2       97.62       93.81      6.05 o 
   7   6   2       13.74        7.26      3.24 o 
   8   6   2      282.82      295.75     10.99 o 
   9   6   2       19.28       19.19      7.44 o 
  10   6   2       54.84       49.20     10.89 o 
   1   7   2      902.59      862.91     12.93 o 
   2   7   2      467.30      449.24     10.78 o 
   3   7   2      854.72      831.52     15.07 o 
   4   7   2       55.35       64.23      5.12 o 
   5   7   2      113.28      122.34      6.83 o 
   6   7   2      301.21      300.97     14.12 o 
   7   7   2       54.02       48.80      7.57 o 
   8   7   2       11.95       13.07      4.40 o 
   9   7   2       31.56       35.41      7.30 o 
   0   8   2      168.47      181.79      9.49 o 
   1   8   2      440.77      437.92     11.06 o 
   2   8   2       11.96        9.19      2.15 o 
   3   8   2      192.65      179.75      6.69 o 
   4   8   2      139.86      145.18      7.55 o 
   5   8   2      287.11      274.11     17.25 o 
   6   8   2       57.17       54.92      4.92 o 
   7   8   2      504.64      494.33     27.65 o 
   8   8   2       37.86       41.62      9.06 o 
   1   9   2       81.88       71.37      4.04 o 
   2   9   2      327.27      330.77      9.29 o 
   3   9   2      167.51      141.78     14.27 o 
   4   9   2       65.92       65.30      5.26 o 
   5   9   2       33.63       36.47      6.22 o 
   6   9   2      312.06      312.11     10.24 o 
   7   9   2        3.90        5.87      3.71 o 
   0  10   2      363.56      369.68     14.43 o 
   1  10   2      124.05      130.27      7.74 o 
   2  10   2       19.28       22.60      4.59 o 
   3  10   2      143.75      145.34     10.04 o 
   4  10   2      292.34      282.11     11.14 o 
   5  10   2       26.23       30.51      4.65 o 
   6  10   2       10.93       12.53      4.21 o 
   1  11   2      163.74      174.62      9.35 o 
   2  11   2       66.10       77.83      7.10 o 
   3  11   2       87.49       99.96      9.62 o 
   4  11   2        1.90        0.41      4.03 o 
   2   0   3    13975.20    13624.31    219.95 o 
   4   0   3    12598.40    12948.08    170.98 o 
   6   0   3      656.98      637.74     12.58 o 
   8   0   3      253.75      266.83     10.73 o 
  10   0   3      448.14      404.03     22.51 o 
   0   1   3    16172.27    16432.08    413.53 o 
   1   1   3     2928.82     2947.71     28.48 o 
   2   1   3       32.60       30.55      1.25 o 
   3   1   3     3927.03     3971.74     38.41 o 
   4   1   3      421.45      422.81      6.40 o 
   5   1   3      800.30      777.68      9.76 o 
   6   1   3      587.88      619.29      9.09 o 
   7   1   3      765.95      755.56     12.14 o 
   8   1   3      328.86      344.95      9.01 o 
   9   1   3      104.76       90.41      7.66 o 
  10   1   3      103.20       81.94     11.16 o 
   1   2   3     3280.13     3271.52     34.72 o 
   2   2   3      959.76      933.31     10.32 o 
   3   2   3     1157.38     1136.79     15.56 o 
   4   2   3      269.03      296.39      8.03 o 
   5   2   3     1816.70     1766.07     23.96 o 
   6   2   3      641.28      637.81     10.09 o 
   7   2   3      557.05      565.88     10.58 o 
   8   2   3       89.18       94.90      5.67 o 
   9   2   3      398.37      410.51     18.38 o 
  10   2   3      147.54      134.41      9.36 o 
   0   3   3     9778.95     9048.86    186.67 o 
   1   3   3     1967.71     1909.74     63.07 o 
   2   3   3     7556.81     7889.64     74.81 o 
   3   3   3       35.68       36.45      1.99 o 
   4   3   3     2030.28     1907.09     29.01 o 
   5   3   3        5.26        4.70      1.59 o 
   6   3   3      107.86      108.77      4.51 o 
   7   3   3       88.69       90.90      5.49 o 
   8   3   3      892.75      892.96     23.47 o 
   9   3   3       61.80       59.59      6.68 o 
  10   3   3       94.92       94.89     11.95 o 
   1   4   3     3057.17     3005.63     30.19 o 
   2   4   3     1165.23     1092.90     12.58 o 
   3   4   3      740.79      745.85     10.82 o 
   4   4   3      591.17      589.65     10.52 o 
   5   4   3     1072.77     1031.25     18.35 o 
   6   4   3      581.89      568.11     13.44 o 
   7   4   3      239.25      238.71      8.68 o 
   8   4   3       23.59       20.77      4.98 o 
   9   4   3      285.72      295.85     13.26 o 
  10   4   3      178.91      193.02     16.07 o 
  11   4   3        1.57        2.24      6.42 o 
   0   5   3      293.69      280.22     15.15 o 
   1   5   3      826.16      728.65      9.47 o 
   2   5   3      959.89      939.16     13.87 o 
   3   5   3     1189.31     1152.22     15.55 o 
   4   5   3      264.33      273.69      6.16 o 
   5   5   3      703.08      710.22     15.49 o 
   6   5   3       51.08       47.11      5.43 o 
   7   5   3      241.66      248.44      9.34 o 
   8   5   3       92.93       90.10      6.41 o 
   9   5   3      112.98      117.37      9.34 o 
  10   5   3        4.90        6.15      5.76 o 
   1   6   3      219.65      212.34      5.57 o 
   2   6   3     2205.22     2086.92     25.39 o 
   3   6   3       71.46       71.90      3.45 o 
   4   6   3      297.47      307.36      8.40 o 
   5   6   3      186.26      198.08      6.78 o 
   6   6   3      659.82      657.72     15.86 o 
   7   6   3       40.69       40.95      6.00 o 
   8   6   3       34.41       31.59      5.00 o 
   9   6   3       49.36       36.78      5.13 o 
  10   6   3      165.49      147.47     10.94 o 
   0   7   3      535.12      528.54     11.80 o 
   1   7   3      312.09      296.09      6.31 o 
   2   7   3       88.84       84.68      3.85 o 
   3   7   3     1382.00     1319.84     27.76 o 
   4   7   3      355.53      345.18      9.11 o 
   5   7   3       98.67       96.57      6.04 o 
   6   7   3      234.15      220.86      9.29 o 
   7   7   3      189.40      188.96      7.79 o 
   8   7   3      182.56      186.78      9.43 o 
   9   7   3       27.86       30.12      6.45 o 
   1   8   3      657.94      637.79     12.25 o 
   2   8   3       58.18       58.09      3.58 o 
   3   8   3      186.66      186.03      6.91 o 
   4   8   3       99.59       98.76      6.47 o 
   5   8   3      283.08      288.81      9.14 o 
   6   8   3        8.40       11.06      3.34 o 
   7   8   3      113.51      121.35      6.85 o 
   8   8   3       10.04        6.15      3.77 o 
   0   9   3      894.74      837.38     22.33 o 
   1   9   3      111.05      104.49      4.72 o 
   2   9   3       18.20       11.52      4.10 o 
   3   9   3      231.53      210.26      7.73 o 
   4   9   3      445.83      449.97     11.75 o 
   5   9   3       35.43       36.65      6.32 o 
   6   9   3       41.19       40.46      4.93 o 
   7   9   3       14.65       16.50      4.28 o 
   1  10   3      176.97      180.57      8.74 o 
   2  10   3      156.45      157.99      7.02 o 
   3  10   3       87.26       89.32      5.97 o 
   4  10   3        6.23        3.50      3.40 o 
   5  10   3      102.93       99.32      7.67 o 
   6  10   3       78.29       78.67      6.37 o 
   0  11   3       11.59        3.25      8.29 o 
   1  11   3       82.57       79.45      7.05 o 
   2  11   3        8.54        7.29      5.31 o 
   3  11   3       67.01       65.14     12.20 o 
   4  11   3        1.12       -1.56      3.59 o 
   0   0   4     1191.05     1050.28     25.31 o 
   2   0   4      114.17      111.71     25.47 o 
   4   0   4    11096.29    10933.29    145.00 o 
   6   0   4      244.05      260.46     19.73 o 
   8   0   4     1008.87     1053.51     35.10 o 
  10   0   4       54.80       72.05     11.46 o 
   1   1   4     2822.71     2813.38     30.12 o 
   2   1   4     2434.02     2396.99     25.99 o 
   3   1   4     2840.33     2802.82     27.85 o 
   4   1   4     1191.05     1236.62     13.73 o 
   5   1   4     1348.74     1354.17     15.21 o 
   6   1   4      275.77      256.81      8.08 o 
   7   1   4      270.87      278.01      7.19 o 
   8   1   4       93.47       92.10      9.89 o 
   9   1   4      393.67      405.19     15.06 o 
  10   1   4       62.34       58.22     10.17 o 
  11   1   4       39.45       38.01     10.01 o 
   0   2   4      137.91      132.67      4.68 o 
   1   2   4     3516.12     3521.84     34.35 o 
   2   2   4     1448.37     1511.44     17.28 o 
   3   2   4     3410.08     3300.60     32.67 o 
   4   2   4       84.78       70.11      3.10 o 
   5   2   4      319.07      316.02      6.20 o 
   6   2   4        2.31        3.00      1.44 o 
   7   2   4     1106.99     1137.41     22.33 o 
   8   2   4      357.05      359.57     10.43 o 
   9   2   4      127.39      132.75      9.12 o 
  10   2   4       97.60       98.95      8.68 o 
   1   3   4      500.26      524.11      7.48 o 
   2   3   4     8271.55     8268.32     78.49 o 
   3   3   4      338.83      334.87      6.09 o 
   4   3   4       59.38       52.96      2.59 o 
   5   3   4       14.87       15.39      1.81 o 
   6   3   4     1314.39     1276.45     17.29 o 
   7   3   4       18.39       18.29      3.46 o 
   8   3   4      667.64      675.55     15.74 o 
   9   3   4       33.37       35.84      6.17 o 
  10   3   4      192.56      205.68     11.85 o 
   0   4   4       47.73       45.99      2.76 o 
   1   4   4     3354.83     3309.74     40.44 o 
   2   4   4     1296.96     1290.83     14.60 o 
   3   4   4      636.47      574.75      9.13 o 
   4   4   4      644.31      635.99     10.12 o 
   5   4   4      435.42      424.77      8.00 o 
   6   4   4       14.19       16.17      2.68 o 
   7   4   4      303.61      286.34      8.24 o 
   8   4   4      564.07      604.24     21.19 o 
   9   4   4       85.33       90.93      6.63 o 
  10   4   4       58.11       48.11      7.07 o 
   1   5   4      670.60      585.75      8.24 o 
   2   5   4       23.28       17.13      1.56 o 
   3   5   4      956.06      943.95     13.59 o 
   4   5   4       73.23       74.21      4.94 o 
   5   5   4      840.37      843.59     13.16 o 
   6   5   4      252.83      241.25      7.51 o 
   7   5   4      403.36      412.10     10.48 o 
   8   5   4       71.79       71.08      5.87 o 
   9   5   4      385.87      410.31     12.99 o 
  10   5   4       22.34       26.09      6.09 o 
   0   6   4     1279.16     1232.48     25.24 o 
   1   6   4       32.69       34.74      2.16 o 
   2   6   4      290.11      283.95      6.41 o 
   3   6   4      132.90      130.72      4.49 o 
   4   6   4     1789.89     1785.35     23.27 o 
   5   6   4      198.82      191.44      8.21 o 
   6   6   4       72.48       71.13      4.82 o 
   7   6   4       14.09       13.33      3.42 o 
   8   6   4      300.74      319.07     11.42 o 
   9   6   4       32.99       27.11      4.92 o 
   1   7   4      238.31      223.28      5.12 o 
   2   7   4      689.45      658.70     15.41 o 
   3   7   4      439.77      432.27      9.82 o 
   4   7   4      138.72      143.41      7.21 o 
   5   7   4      530.76      531.60     12.25 o 
   6   7   4      294.03      293.13      9.18 o 
   7   7   4       54.24       53.40      5.08 o 
   8   7   4        6.33        7.82      3.90 o 
   9   7   4       49.35       52.80      6.09 o 
   0   8   4      272.27      254.13      8.58 o 
   1   8   4      709.08      680.59     17.26 o 
   2   8   4       19.76       19.97      4.15 o 
   3   8   4      363.61      350.98     16.51 o 
   4   8   4       24.07       25.84      3.72 o 
   5   8   4      343.38      324.53      9.78 o 
   6   8   4       31.37       24.69      4.12 o 
   7   8   4      192.80      196.32      8.35 o 
   8   8   4       13.20       13.85      4.65 o 
   1   9   4       51.79       42.27      3.52 o 
   2   9   4      519.72      493.49     11.76 o 
   3   9   4      129.39      128.86      6.42 o 
   4   9   4       80.51       71.19      7.22 o 
   5   9   4       33.43       28.10      4.20 o 
   6   9   4      189.35      206.28     11.59 o 
   7   9   4        5.03       -0.93      3.53 o 
   0  10   4      377.77      376.34     14.91 o 
   1  10   4      130.77      128.78      6.45 o 
   2  10   4       14.46       13.65      3.50 o 
   3  10   4       62.81       51.00      4.99 o 
   4  10   4      122.69      131.26      7.09 o 
   5  10   4       37.29       30.92      4.48 o 
   6  10   4        8.46        9.93      5.71 o 
   1  11   4       56.04       53.28      6.30 o 
   2  11   4        6.37        3.41      3.66 o 
   3  11   4       61.98       56.87      5.51 o 
   2   0   5     1660.65     1564.95     30.45 o 
   4   0   5     3344.91     3683.66     63.27 o 
   6   0   5     5160.13     4966.62     84.96 o 
   8   0   5      239.10      178.33     12.99 o 
  10   0   5      116.78      104.23     13.45 o 
   0   1   5      545.35      569.49     10.01 o 
   1   1   5     1806.16     1768.04     19.89 o 
   2   1   5       58.41       55.05      1.81 o 
   4   1   5     2749.66     2801.06     28.42 o 
   5   1   5      488.25      493.69      7.09 o 
   6   1   5      379.86      368.71     10.20 o 
   7   1   5     1047.18     1036.40     17.01 o 
   8   1   5      213.52      219.42      8.57 o 
   9   1   5      100.02      112.42     10.54 o 
  10   1   5       31.98       18.69      8.41 o 
  11   1   5       89.31       74.62     12.38 o 
   1   2   5     2118.05     2084.43     21.43 o 
   2   2   5     1914.74     1916.94     21.70 o 
   3   2   5     2920.36     2969.24     29.83 o 
   4   2   5       10.87       12.97      1.24 o 
   5   2   5      563.23      526.30      8.71 o 
   6   2   5       85.39       90.65      4.21 o 
   7   2   5      284.70      278.50      7.51 o 
   8   2   5       28.51       32.39     10.94 o 
   9   2   5      290.21      283.36     13.01 o 
  10   2   5      102.59      101.17     13.45 o 
  11   2   5       22.75       40.50     10.83 o 
   0   3   5    11036.69    10814.01    176.50 o 
   1   3   5       14.47       14.65      1.31 o 
   2   3   5      346.68      369.93      6.09 o 
   3   3   5      301.24      297.53      4.88 o 
   4   3   5     1196.70     1086.15     18.40 o 
   5   3   5       22.41       24.38      2.35 o 
   6   3   5       89.64       91.18      3.86 o 
   7   3   5       26.61       30.73      3.83 o 
   8   3   5      603.54      600.98     14.89 o 
   9   3   5        7.02        1.24      6.97 o 
  10   3   5       65.43       62.03      7.74 o 
  11   3   5        2.89       -2.28      4.98 o 
   1   4   5     2522.81     2444.77     27.88 o 
   2   4   5     1868.96     1781.20     19.42 o 
   3   4   5      763.08      707.95     10.80 o 
   4   4   5      189.38      191.36      5.08 o 
   5   4   5      400.34      392.71      7.78 o 
   6   4   5      278.29      291.84     11.15 o 
   7   4   5       13.48       17.81      3.71 o 
   8   4   5       63.40       66.38      5.75 o 
   9   4   5      296.90      310.66     11.15 o 
  10   4   5       83.86       72.43      8.44 o 
   0   5   5       20.93       21.59      2.89 o 
   1   5   5      574.46      540.02      8.58 o 
   2   5   5      123.59      116.44      3.76 o 
   3   5   5     1677.17     1609.21     20.74 o 
   4   5   5      628.66      607.94     10.46 o 
   5   5   5      317.24      309.82      7.25 o 
   6   5   5       13.86       18.65      3.14 o 
   7   5   5      791.32      788.74     21.81 o 
   8   5   5       27.71       27.64      4.53 o 
   9   5   5       85.28       89.47      6.88 o 
  10   5   5        1.68       -0.91      4.39 o 
   1   6   5       83.20       81.01      3.69 o 
   2   6   5     1683.68     1561.29     22.83 o 
   3   6   5       20.67       23.33      2.52 o 
   4   6   5      294.96      280.34      7.03 o 
   5   6   5       68.38       76.81      4.86 o 
   6   6   5      876.00      885.01     16.82 o 
   7   6   5       15.12       15.85      4.20 o 
   8   6   5       33.47       30.57      7.16 o 
   9   6   5       18.97       16.25      4.64 o 
   0   7   5      151.44      129.88     15.26 o 
   1   7   5      296.29      298.62      6.97 o 
   2   7   5        3.22        0.69      1.77 o 
   3   7   5      279.85      264.26      6.89 o 
   4   7   5      624.56      596.50     12.82 o 
   5   7   5      211.12      209.67      7.77 o 
   6   7   5      130.70      125.09      7.69 o 
   7   7   5      324.80      317.41     11.81 o 
   8   7   5       89.40       84.20      6.85 o 
   9   7   5       18.69       18.20      4.71 o 
   1   8   5      406.51      391.41     11.39 o 
   2   8   5        4.99        6.54      2.24 o 
   3   8   5      524.88      459.08     16.07 o 
   4   8   5       85.50       91.24      5.52 o 
   5   8   5      180.12      161.38      7.63 o 
   6   8   5       43.79       39.51      4.60 o 
   7   8   5       34.85       26.84      4.56 o 
   8   8   5        3.40       -2.07      4.03 o 
   0   9   5      825.39      781.45     21.84 o 
   1   9   5       61.60       57.67      3.99 o 
   2   9   5        6.57        5.26      2.53 o 
   3   9   5       96.80       88.10      5.67 o 
   4   9   5      215.96      219.78      9.71 o 
   5   9   5       20.01       19.63      4.04 o 
   6   9   5        9.33        9.32      3.77 o 
   7   9   5       69.14       63.73      5.85 o 
   1  10   5      213.07      217.32      9.88 o 
   2  10   5      193.12      194.16      7.84 o 
   3  10   5       12.85       14.09      3.72 o 
   4  10   5        5.41        6.42      3.79 o 
   5  10   5      110.40      114.21      7.20 o 
   0  11   5       18.75       13.56     12.09 o 
   1  11   5       55.56       52.29      7.27 o 
   2  11   5       17.41       14.30      4.98 o 
   3  11   5       75.13       83.74      6.34 o 
   0   0   6      456.36      529.10     11.90 o 
   2   0   6     1273.71     1354.68     20.18 o 
   4   0   6     3722.51     3626.96     62.88 o 
   6   0   6      602.05      544.57     22.06 o 
   8   0   6     1664.58     1630.22     50.62 o 
  10   0   6       31.59       31.66      9.79 o 
   1   1   6     1071.82     1037.38     11.78 o 
   2   1   6     4787.27     4610.92     62.84 o 
   3   1   6     1359.22     1295.19     15.55 o 
   4   1   6       93.90       93.36      2.63 o 
   5   1   6      701.13      698.71     16.37 o 
   6   1   6       96.53       91.97      4.27 o 
   7   1   6      498.89      504.79     20.05 o 
   8   1   6      150.44      158.22      7.58 o 
   9   1   6      355.80      366.55     15.04 o 
  10   1   6       20.44       20.21      5.57 o 
  11   1   6        5.56       10.44      6.07 o 
   0   2   6     4448.89     4410.89     61.04 o 
   1   2   6     2073.90     2065.00     23.59 o 
   2   2   6      614.33      628.75      8.18 o 
   3   2   6     3412.00     3449.35     37.65 o 
   4   2   6        9.63        8.15      1.33 o 
   5   2   6      355.87      351.68      8.01 o 
   6   2   6      336.21      329.94      8.06 o 
   7   2   6      661.56      653.07     12.79 o 
   8   2   6      384.86      386.12     15.12 o 
   9   2   6       48.76       46.59      6.67 o 
  10   2   6       33.53       41.06      6.85 o 
  11   2   6       69.42       91.28     14.06 o 
   1   3   6       46.91       47.94      2.11 o 
   2   3   6     9179.16     8894.69     84.76 o 
   3   3   6      574.22      591.34      8.14 o 
   4   3   6       82.24       84.42      4.66 o 
   5   3   6      103.62       99.20      5.41 o 
   6   3   6       70.10       68.93      4.03 o 
   7   3   6       35.55       33.48      3.54 o 
   8   3   6      373.27      347.64     11.03 o 
   9   3   6       32.41       25.04      6.02 o 
  10   3   6      304.28      344.46     22.49 o 
   0   4   6      745.97      653.37     12.63 o 
   1   4   6     1076.82     1064.51     12.89 o 
   2   4   6      286.42      315.66      5.98 o 
   3   4   6     2221.41     2157.12     26.09 o 
   4   4   6       78.06       71.53      4.69 o 
   5   4   6      124.58      132.14      5.68 o 
   6   4   6      153.47      136.93     13.03 o 
   7   4   6      259.94      240.55     11.03 o 
   8   4   6      930.43      875.90     19.69 o 
   9   4   6       37.09       39.79      6.75 o 
  10   4   6       17.98       22.81      6.52 o 
   1   5   6      607.26      542.33      8.88 o 
   2   5   6       49.94       47.00      4.75 o 
   3   5   6      603.78      569.59      9.91 o 
   4   5   6       42.73       42.96      3.09 o 
   5   5   6      411.85      400.33     11.06 o 
   6   5   6      429.70      424.58     12.08 o 
   7   5   6      604.37      568.97     18.14 o 
   8   5   6       21.11       18.79      4.27 o 
   9   5   6      191.67      201.12      9.58 o 
  10   5   6        4.91       -3.08      4.99 o 
   0   6   6      345.45      330.79      8.89 o 
   1   6   6      104.17       99.43      3.47 o 
   2   6   6        9.48        9.23      2.13 o 
   3   6   6      238.81      245.10      6.42 o 
   4   6   6     1372.19     1377.26     19.49 o 
   5   6   6       60.52       56.81      4.53 o 
   6   6   6       38.31       43.92      4.38 o 
   7   6   6      112.74      110.34      7.13 o 
   8   6   6      368.06      385.04     15.61 o 
   9   6   6       11.69       17.85      4.62 o 
   1   7   6      160.89      164.22      5.81 o 
   2   7   6      909.18      844.64     18.65 o 
   3   7   6       68.74       66.81      3.97 o 
   4   7   6       51.70       55.56      4.48 o 
   5   7   6      539.65      508.07     12.26 o 
   6   7   6      158.43      151.27      7.39 o 
   7   7   6      133.39      139.50      8.33 o 
   8   7   6        4.54        8.63      4.37 o 
   0   8   6      542.74      544.66     16.87 o 
   1   8   6      671.69      618.46     11.42 o 
   2   8   6        4.20        2.07      2.23 o 
   3   8   6      622.97      600.44     12.97 o 
   4   8   6        1.22       -2.63      2.71 o 
   5   8   6       54.49       51.56      4.78 o 
   6   8   6       13.88       13.99      3.86 o 
   7   8   6       31.63       39.87      5.59 o 
   1   9   6        3.22        3.69      2.88 o 
   2   9   6      515.36      497.02     10.64 o 
   3   9   6       66.70       65.00      5.54 o 
   4   9   6        0.46       -0.57      2.93 o 
   5   9   6        6.73        5.47      3.38 o 
   6   9   6      117.78      122.38      7.19 o 
   0  10   6      154.87      119.60     14.10 o 
   1  10   6      100.10      104.45      6.11 o 
   2  10   6        5.38        4.16      4.12 o 
   3  10   6       51.84       55.79      5.29 o 
   4  10   6       49.15       47.84      5.37 o 
   5  10   6       33.62       27.38      4.75 o 
   1  11   6       63.81       43.71      5.86 o 
   2  11   6        1.12        0.33      4.12 o 
   2   0   7     4671.62     4288.49     58.95 o 
   4   0   7      861.67      870.64     18.94 o 
   6   0   7     2807.07     2788.95     75.59 o 
   8   0   7      256.03      240.21     13.08 o 
  10   0   7       48.17       34.12     10.94 o 
   0   1   7      554.57      569.65     10.83 o 
   1   1   7      762.52      722.63      9.14 o 
   2   1   7      237.41      253.66      4.12 o 
   3   1   7     2250.72     2172.27     22.80 o 
   4   1   7     1338.90     1310.76     21.07 o 
   5   1   7      245.88      252.20      6.69 o 
   6   1   7      159.25      166.86      5.74 o 
   7   1   7     1034.16     1030.33     22.88 o 
   8   1   7       47.68       53.29      5.22 o 
   9   1   7       77.41       71.21      7.86 o 
  10   1   7       17.41        4.14      4.93 o 
   1   2   7     1559.66     1495.68     16.63 o 
   2   2   7      406.50      396.28      6.18 o 
   3   2   7     2269.54     2262.28     23.94 o 
   4   2   7        0.64        1.60      1.29 o 
   5   2   7      298.84      283.95      8.53 o 
   6   2   7      203.11      200.74      6.56 o 
   7   2   7       88.45       85.48      5.42 o 
   8   2   7        9.46        9.53      4.08 o 
   9   2   7      270.05      293.85     14.21 o 
  10   2   7       67.67       68.19      8.40 o 
   0   3   7     3935.85     3780.20     76.61 o 
   1   3   7       46.82       50.71      2.31 o 
   2   3   7      163.96      164.56      4.16 o 
   3   3   7      240.12      255.20      5.26 o 
   4   3   7     1163.65     1157.92     16.34 o 
   5   3   7       93.46       93.64      6.17 o 
   6   3   7       81.62       81.88      4.51 o 
   7   3   7       29.89       38.56      3.65 o 
   8   3   7      760.33      743.84     22.68 o 
   9   3   7       15.33       16.69      5.95 o 
  10   3   7       42.71       45.28      9.82 o 
   1   4   7      824.00      801.58     10.67 o 
   2   4   7     1173.21     1148.55     14.03 o 
   3   4   7      813.68      803.56     13.62 o 
   4   4   7      230.38      225.11      5.84 o 
   5   4   7      443.93      414.95      9.65 o 
   6   4   7      275.35      271.92      7.89 o 
   7   4   7      114.28      109.15      6.70 o 
   8   4   7       76.99       76.85      6.20 o 
   9   4   7      129.92      142.99     12.40 o 
  10   4   7       39.03       50.45      8.00 o 
   0   5   7       80.77       78.37      4.91 o 
   1   5   7      549.80      534.65      9.32 o 
   2   5   7      142.37      137.64      4.60 o 
   3   5   7     1138.59     1095.97     15.89 o 
   4   5   7      429.38      434.67      8.86 o 
   5   5   7      448.11      433.31      9.61 o 
   6   5   7        5.39        4.24      3.29 o 
   7   5   7      664.84      672.93     16.94 o 
   8   5   7        3.25        3.10      3.59 o 
   9   5   7       34.27       35.19      5.35 o 
   1   6   7      135.27      120.37      4.75 o 
   2   6   7      894.10      833.78     29.27 o 
   3   6   7       59.69       52.86      3.47 o 
   4   6   7      170.79      167.00      5.67 o 
   5   6   7       14.49       13.59      2.74 o 
   6   6   7      902.79      891.30     20.14 o 
   7   6   7       31.96       39.62      5.22 o 
   8   6   7       26.44       29.57      5.15 o 
   9   6   7        3.49        0.36      3.72 o 
   0   7   7       25.80       25.67      3.34 o 
   1   7   7      247.39      245.56      6.55 o 
   2   7   7       21.54       22.43      3.10 o 
   3   7   7      130.69      134.82      5.32 o 
   4   7   7      538.51      525.98     12.84 o 
   5   7   7      153.31      140.31      6.69 o 
   6   7   7       26.24       30.19      4.85 o 
   7   7   7      182.29      191.77      9.50 o 
   8   7   7       67.40       69.01      6.81 o 
   1   8   7      606.05      532.31     16.24 o 
   2   8   7       42.82       47.53      3.69 o 
   3   8   7      359.84      351.41      8.75 o 
   4   8   7        2.56        1.31      2.91 o 
   5   8   7      147.39      151.57      7.18 o 
   6   8   7       16.78       12.22      4.40 o 
   7   8   7       16.49       16.34      4.58 o 
   0   9   7      767.60      757.94     22.08 o 
   1   9   7        4.29       -0.88      2.51 o 
   2   9   7        5.62        5.81      2.72 o 
   3   9   7       36.88       35.09      4.41 o 
   4   9   7      136.66      152.29      7.33 o 
   5   9   7        3.12        0.05      3.13 o 
   6   9   7        2.14       -1.00      3.86 o 
   1  10   7       68.02       67.82      5.41 o 
   2  10   7      248.07      250.58     10.82 o 
   3  10   7       12.62       15.75      3.97 o 
   4  10   7        1.76       -1.27      2.68 o 
   0  11   7       10.47        0.64      4.20 o 
   1  11   7       57.42       49.63      9.99 o 
   0   0   8     1460.78     1733.45     38.19 o 
   2   0   8      115.70      105.87      3.51 o 
   4   0   8     2776.50     2732.58     49.81 o 
   6   0   8      257.30      254.29     15.10 o 
   8   0   8      871.13      862.98     25.02 o 
  10   0   8       74.79       72.45     13.47 o 
   1   1   8      778.08      726.24      8.63 o 
   2   1   8     2353.98     2317.14     22.31 o 
   3   1   8      869.46      860.57     13.78 o 
   4   1   8      327.98      303.65      7.59 o 
   5   1   8      660.46      650.82     12.31 o 
   6   1   8      659.82      660.36     12.85 o 
   7   1   8      284.92      293.03     10.31 o 
   8   1   8       67.38       69.94      5.94 o 
   9   1   8      287.79      298.73     23.13 o 
  10   1   8        4.49        6.11      5.76 o 
   0   2   8     2632.48     2550.40     37.86 o 
   1   2   8     1559.80     1490.17     16.93 o 
   2   2   8      419.48      400.48      7.00 o 
   3   2   8     1933.12     1881.96     20.72 o 
   4   2   8      436.09      415.90     10.32 o 
   5   2   8      224.39      217.21      7.45 o 
   6   2   8      273.24      270.29      7.71 o 
   7   2   8      424.82      430.05     12.69 o 
   8   2   8      124.31      124.21      7.37 o 
   9   2   8       97.48      115.13      9.97 o 
  10   2   8        7.88        5.11      5.40 o 
   1   3   8       43.92       45.27      2.55 o 
   2   3   8     3423.35     3306.40     34.09 o 
   3   3   8       86.99       87.05      3.63 o 
   4   3   8      728.08      712.93     15.00 o 
   5   3   8       46.71       41.13      3.45 o 
   6   3   8      174.80      182.40      7.36 o 
   7   3   8       25.47       26.67      3.44 o 
   8   3   8      107.08       98.83      9.75 o 
   9   3   8       14.31       19.07      6.73 o 
  10   3   8      171.94      168.98     41.53 o 
   0   4   8      789.31      760.75     14.97 o 
   1   4   8      725.55      693.75      9.90 o 
   2   4   8      298.93      288.02      5.71 o 
   3   4   8      894.79      902.21     13.62 o 
   4   4   8      603.40      555.26     10.06 o 
   5   4   8      146.99      145.73      5.83 o 
   6   4   8      140.61      131.78      5.89 o 
   7   4   8      443.85      424.55     23.55 o 
   8   4   8      253.01      247.70     10.04 o 
   9   4   8       21.33       19.51      6.35 o 
   1   5   8      783.83      767.84     10.95 o 
   2   5   8      231.01      209.43      5.79 o 
   3   5   8     1159.48     1097.90     17.92 o 
   4   5   8       25.36       24.45      2.79 o 
   5   5   8      290.17      287.51      8.46 o 
   6   5   8      194.91      172.07      6.82 o 
   7   5   8      159.13      158.47      8.27 o 
   8   5   8        3.94        2.22      2.80 o 
   9   5   8       92.51       85.17     10.08 o 
   0   6   8      223.91      222.92      7.52 o 
   1   6   8      100.02       99.61      4.80 o 
   2   6   8       19.59       19.81      2.73 o 
   3   6   8      156.12      157.21      9.14 o 
   4   6   8      847.80      816.15     13.87 o 
   5   6   8       24.60       27.18      3.60 o 
   6   6   8       45.40       49.94      5.50 o 
   7   6   8       79.20       71.73      6.38 o 
   8   6   8      304.77      313.84     12.03 o 
   1   7   8       78.96       92.58      4.41 o 
   2   7   8      712.05      662.20     13.38 o 
   3   7   8      104.91      100.30      4.86 o 
   4   7   8       26.16       25.07      3.27 o 
   5   7   8      256.93      244.40      9.94 o 
   6   7   8       89.48       93.77      6.99 o 
   7   7   8       39.24       37.38      5.51 o 
   8   7   8       26.75       29.51      5.56 o 
   0   8   8      147.25      140.30     16.68 o 
   1   8   8      452.90      444.58      9.79 o 
   2   8   8       11.09        8.81      2.50 o 
   3   8   8      299.52      296.55      8.21 o 
   4   8   8        4.71        3.45      3.17 o 
   5   8   8       51.00       49.92      5.04 o 
   6   8   8       14.24       15.07      4.84 o 
   7   8   8       63.84       65.75      6.88 o 
   1   9   8        0.34       -1.00      2.62 o 
   2   9   8      421.01      420.52     10.10 o 
   3   9   8       46.48       35.59      5.27 o 
   4   9   8        8.23        0.90      3.25 o 
   5   9   8        2.16       -0.08      3.52 o 
   0  10   8       46.81       50.71      7.13 o 
   1  10   8       55.89       57.77      5.90 o 
   2  10   8       15.42       16.58      3.88 o 
   3  10   8       64.77       73.77      6.00 o 
   4  10   8       29.03       32.84      6.41 o 
   2   0   9     3189.85     3118.67     45.91 o 
   4   0   9      996.48      978.19     22.28 o 
   6   0   9     1102.21     1135.88     32.23 o 
   8   0   9      186.62      166.83     11.51 o 
  10   0   9      279.82      265.80     18.36 o 
   0   1   9      457.22      458.32     10.03 o 
   1   1   9      509.49      489.75      6.75 o 
   2   1   9      250.85      250.17      4.95 o 
   4   1   9      154.08      159.52      4.66 o 
   5   1   9      438.25      404.00     21.09 o 
   6   1   9      296.17      282.75     18.45 o 
   7   1   9      379.07      375.97     12.14 o 
   8   1   9      176.12      184.37      9.05 o 
   9   1   9       45.54       45.49      5.79 o 
  10   1   9       20.23        7.24      5.11 o 
   1   2   9     1381.35     1320.66     15.68 o 
   2   2   9      649.52      627.09      9.79 o 
   3   2   9      927.01      914.95     13.31 o 
   4   2   9       23.71       23.03      2.75 o 
   5   2   9      367.34      354.23      8.89 o 
   6   2   9       30.39       27.48      3.28 o 
   7   2   9      166.83      177.17      8.51 o 
   8   2   9       11.05       12.78      4.16 o 
   9   2   9      215.54      223.45     14.77 o 
  10   2   9       21.07       26.92      7.08 o 
   0   3   9     3818.85     3702.43     53.93 o 
   1   3   9       66.72       64.72      2.84 o 
   2   3   9     1066.61      998.23     15.08 o 
   3   3   9       95.06       96.02      3.92 o 
   4   3   9      738.88      681.77     28.68 o 
   5   3   9       29.07       29.24      3.27 o 
   6   3   9       50.90       49.04      4.06 o 
   7   3   9        3.52        6.19      2.77 o 
   8   3   9      489.32      519.73     44.42 o 
   9   3   9        6.36        4.16      5.46 o 
   1   4   9      656.95      607.29     10.93 o 
   2   4   9     1006.35      967.35     14.47 o 
   3   4   9       30.71       34.53      2.94 o 
   4   4   9      366.59      358.71     12.81 o 
   5   4   9      482.07      443.41     10.57 o 
   6   4   9       62.59       57.91      4.49 o 
   7   4   9      167.72      167.78      9.29 o 
   8   4   9        9.78       10.09      3.99 o 
   9   4   9       43.02       41.18      7.57 o 
   0   5   9      178.03      180.21     11.01 o 
   1   5   9      483.35      457.99      8.31 o 
   2   5   9      360.45      350.26      7.87 o 
   3   5   9     1383.89     1335.89     19.01 o 
   4   5   9      119.13      116.81      5.61 o 
   5   5   9      143.55      135.46      6.07 o 
   6   5   9       11.19       10.49      3.11 o 
   7   5   9      381.16      369.43     12.47 o 
   8   5   9       16.29       17.26      5.23 o 
   9   5   9       29.58       24.17      7.23 o 
   1   6   9      104.70      101.80      4.52 o 
   2   6   9      777.73      728.96     12.67 o 
   3   6   9       44.56       41.78      4.96 o 
   4   6   9       93.65       86.96      6.17 o 
   5   6   9        8.25        6.22      2.75 o 
   6   6   9      466.52      430.95     18.30 o 
   7   6   9       25.44       26.35      4.88 o 
   8   6   9       60.20       64.17      6.60 o 
   0   7   9      424.38      406.82     24.47 o 
   1   7   9      193.72      196.69      7.13 o 
   2   7   9        4.93        6.75      2.45 o 
   3   7   9      120.41      119.78      5.93 o 
   4   7   9      179.95      180.62      6.47 o 
   5   7   9       89.29       94.19     10.53 o 
   6   7   9       68.12       70.14      6.63 o 
   7   7   9       31.55       27.42      5.30 o 
   1   8   9      489.65      450.22     11.46 o 
   2   8   9       50.81       44.31      4.41 o 
   3   8   9       92.10       91.37      5.10 o 
   4   8   9       47.08       38.98      4.04 o 
   5   8   9      165.21      149.43     10.88 o 
   6   8   9       13.26        5.96      4.51 o 
   0   9   9      216.34      220.24     11.77 o 
   1   9   9        6.20        4.35      3.15 o 
   2   9   9       30.02       19.37      7.37 o 
   3   9   9        0.55        1.71      2.64 o 
   4   9   9      125.17      118.45      7.11 o 
   5   9   9        0.63       -2.10      3.92 o 
   1  10   9       17.58       21.98      4.71 o 
   2  10   9      137.37      119.62     20.67 o 
   3  10   9       16.48       24.63      8.86 o 
   0   0  10     2185.67     2014.20     42.00 o 
   2   0  10      527.36      531.46     13.45 o 
   4   0  10      525.81      520.84     14.79 o 
   6   0  10      535.33      409.51     72.02 o 
   8   0  10      241.85      263.81     24.33 o 
   1   1  10      856.97      816.76      9.99 o 
   2   1  10     1551.89     1480.58     19.31 o 
   3   1  10      571.93      560.65      9.70 o 
   4   1  10      104.95       99.13      4.72 o 
   5   1  10      538.53      543.22     13.18 o 
   6   1  10      518.94      473.02     13.45 o 
   7   1  10       69.37       70.98      6.05 o 
   8   1  10        5.67        8.02      3.88 o 
   9   1  10      189.44      184.54      8.68 o 
   0   2  10      426.00      421.55     18.52 o 
   1   2  10     1528.50     1447.45     17.21 o 
   2   2  10       19.71       18.10      2.16 o 
   3   2  10      477.20      479.37      8.83 o 
   4   2  10     1079.07     1041.18     17.66 o 
   5   2  10      223.75      219.61      8.09 o 
   6   2  10       53.62       49.12      4.67 o 
   7   2  10      262.59      258.12     10.42 o 
   8   2  10       45.59       35.90      5.28 o 
   9   2  10       59.48       54.57      8.22 o 
   1   3  10      171.76      163.56      4.52 o 
   2   3  10      275.85      283.50      6.43 o 
   3   3  10       81.26       86.02      4.60 o 
   4   3  10       94.81       82.19      4.69 o 
   5   3  10      105.70      102.83      6.02 o 
   6   3  10      903.78      908.22     17.23 o 
   7   3  10       40.20       23.53      6.68 o 
   8   3  10       35.74       31.46      5.30 o 
   9   3  10       26.55       36.30      7.42 o 
   0   4  10     1008.47      966.54     22.70 o 
   1   4  10      155.63      148.99      4.86 o 
   2   4  10       61.06       64.30      4.05 o 
   3   4  10      477.54      478.69     10.86 o 
   4   4  10      870.17      851.75     16.00 o 
   5   4  10      163.05      161.55      6.51 o 
   6   4  10       15.51       22.88      3.59 o 
   7   4  10      418.39      393.78     14.40 o 
   8   4  10       43.74       38.69      7.06 o 
   9   4  10       25.26       29.76      7.55 o 
   1   5  10      400.25      376.61      8.32 o 
   2   5  10      418.74      405.12     10.53 o 
   3   5  10      795.64      740.16     14.56 o 
   4   5  10       12.15        9.14      2.81 o 
   5   5  10      221.88      224.13      7.92 o 
   6   5  10       27.56       35.79      4.15 o 
   7   5  10       78.57       81.47      6.82 o 
   8   5  10        5.54       10.82      4.34 o 
   0   6  10      558.97      478.95     40.71 o 
   1   6  10       34.17       35.13      3.25 o 
   2   6  10      101.12       92.41      4.60 o 
   3   6  10       16.68       19.95      3.03 o 
   4   6  10      406.41      421.30     12.45 o 
   5   6  10        7.08        7.41      2.97 o 
   6   6  10       33.65       27.40      4.85 o 
   7   6  10       50.26       38.78      6.75 o 
   8   6  10      160.37      142.78     16.86 o 
   1   7  10      164.37      157.21      6.60 o 
   2   7  10      220.33      205.47      6.76 o 
   3   7  10      105.06      111.82      6.05 o 
   4   7  10       26.01       16.22      3.49 o 
   5   7  10      101.84      110.33      7.17 o 
   6   7  10      118.78      121.96      8.25 o 
   7   7  10        1.48        0.05      4.00 o 
   0   8  10       24.95        9.43      4.69 o 
   1   8  10      184.98      178.26      7.45 o 
   2   8  10        2.41        2.34      2.52 o 
   3   8  10      216.65      198.74      8.04 o 
   4   8  10       20.61       21.24      3.94 o 
   5   8  10      100.83      115.04      7.98 o 
   6   8  10       14.71        6.82      5.41 o 
   1   9  10       19.13       19.47      4.03 o 
   2   9  10      331.70      312.23     15.80 o 
   3   9  10        5.28        3.21      2.76 o 
   4   9  10       19.11       20.17      5.19 o 
   0  10  10       25.33       14.83      7.39 o 
   1  10  10       29.59       29.36      6.10 o 
   2   0  11     2029.32     1913.14     31.08 o 
   4   0  11      376.62      401.22     10.95 o 
   6   0  11      501.63      522.10     20.90 o 
   8   0  11       19.18       13.45      5.89 o 
   0   1  11      739.27      694.54     12.54 o 
   1   1  11      765.32      749.44     10.74 o 
   2   1  11       11.44       11.82      2.05 o 
   3   1  11      411.90      405.56      8.21 o 
   4   1  11      110.13       96.79      5.68 o 
   5   1  11      191.70      196.62      6.85 o 
   6   1  11       10.64       10.83      4.55 o 
   7   1  11      163.42      172.54      8.79 o 
   8   1  11       55.71       55.16      5.55 o 
   9   1  11       29.54       35.34      5.41 o 
   1   2  11      866.88      845.79     11.79 o 
   2   2  11      200.30      194.99      5.48 o 
   3   2  11       69.26       70.42      6.71 o 
   4   2  11       63.97       66.27      4.38 o 
   5   2  11      890.53      879.59     16.52 o 
   6   2  11       85.49       84.40     11.13 o 
   7   2  11      110.64      104.92      7.41 o 
   8   2  11       15.12       10.43      5.05 o 
   9   2  11      146.92      142.78      9.43 o 
   0   3  11      536.71      541.27     12.68 o 
   1   3  11       25.57       25.22      2.38 o 
   2   3  11      909.03      893.75     15.46 o 
   3   3  11       18.60       22.59      3.18 o 
   4   3  11     1725.78     1658.62     25.67 o 
   5   3  11       24.20       26.87      3.54 o 
   6   3  11       43.74       42.64      4.24 o 
   7   3  11        1.79        0.30      3.12 o 
   8   3  11      213.44      217.47     10.39 o 
   9   3  11        5.61        2.65      5.83 o 
   1   4  11      383.98      369.65      7.95 o 
   2   4  11      328.18      316.39      8.65 o 
   3   4  11      332.68      325.19      9.86 o 
   4   4  11       24.76       27.95      3.59 o 
   5   4  11      185.12      190.35      8.29 o 
   6   4  11      155.27      155.51      6.99 o 
   7   4  11       78.59       84.11      7.00 o 
   8   4  11       20.27        6.91      4.55 o 
   0   5  11      381.17      381.39     13.12 o 
   1   5  11      799.87      781.94     14.90 o 
   2   5  11       64.21       68.89      4.11 o 
   3   5  11      292.39      315.23     12.40 o 
   4   5  11       16.56       15.02      3.28 o 
   5   5  11      102.67      104.65      6.78 o 
   6   5  11        0.83       -3.53      2.45 o 
   7   5  11      167.48      172.85      9.29 o 
   8   5  11       53.50       55.87      8.34 o 
   1   6  11       31.07       29.25      3.29 o 
   2   6  11      574.59      565.15     11.36 o 
   3   6  11       16.82       13.18      3.22 o 
   4   6  11       55.43       47.25      4.53 o 
   5   6  11        3.97       -3.50      2.52 o 
   6   6  11      131.09      124.48     10.21 o 
   7   6  11       13.78       16.51      4.82 o 
   0   7  11      528.48      512.15     17.55 o 
   1   7  11      145.51      142.17      7.09 o 
   2   7  11       22.23       24.44      3.28 o 
   3   7  11       56.43       47.87      4.59 o 
   4   7  11       81.35       68.33     10.79 o 
   5   7  11       17.34       12.94      4.36 o 
   6   7  11       18.48       12.82      4.90 o 
   1   8  11      234.25      228.55     16.53 o 
   2   8  11       68.90       69.10      5.43 o 
   3   8  11       98.97       99.58      6.17 o 
   4   8  11       19.65       16.46      4.39 o 
   5   8  11      221.28      212.37     10.45 o 
   0   9  11       40.74       48.51     11.28 o 
   1   9  11       32.55       32.90      4.89 o 
   2   9  11       25.47       29.73      5.48 o 
   3   9  11        4.43        3.50      3.83 o 
   0   0  12     3793.32     3732.60     84.20 o 
   2   0  12       33.50       28.40      3.49 o 
   4   0  12       64.06       58.17      4.75 o 
   6   0  12       18.00       14.57      5.47 o 
   8   0  12      177.83      170.83     12.02 o 
   1   1  12      727.22      723.97     10.84 o 
   2   1  12      431.81      419.89      7.84 o 
   3   1  12      159.66      156.95      4.82 o 
   4   1  12       11.24       10.36      2.78 o 
   5   1  12      409.97      404.93     12.70 o 
   6   1  12      293.63      285.29     11.23 o 
   7   1  12       44.96       43.80      7.28 o 
   8   1  12       20.68       21.22      4.58 o 
   0   2  12      922.84      905.20     17.95 o 
   1   2  12      471.79      462.82      9.11 o 
   2   2  12        6.57        2.93      1.86 o 
   3   2  12      262.48      240.84      7.58 o 
   4   2  12      581.84      540.20     13.59 o 
   5   2  12      472.94      461.79     14.56 o 
   6   2  12       33.82       32.99      4.98 o 
   7   2  12      109.19       87.42     16.61 o 
   8   2  12       10.01       10.98      4.94 o 
   1   3  12       17.08       17.65      2.50 o 
   2   3  12      129.48      142.39      5.92 o 
   3   3  12        2.02        4.32      2.41 o 
   4   3  12       41.54       37.53      3.94 o 
   5   3  12       28.06       27.18      3.74 o 
   6   3  12      570.04      596.91     15.81 o 
   7   3  12        2.63        5.14      3.79 o 
   8   3  12       10.87       12.92      4.66 o 
   0   4  12     1776.04     1711.16     29.82 o 
   1   4  12      124.56      123.78      4.58 o 
   2   4  12       45.47       43.67      4.63 o 
   3   4  12      337.02      332.60      9.47 o 
   4   4  12      380.71      360.23     10.12 o 
   5   4  12       60.90       69.42      5.23 o 
   6   4  12       31.67       31.73      4.07 o 
   7   4  12      229.81      222.03      8.71 o 
   8   4  12        6.29       -3.23      5.20 o 
   1   5  12      759.51      719.79     14.48 o 
   2   5  12      275.25      263.98      8.54 o 
   3   5  12      119.38      130.48      6.43 o 
   4   5  12        0.97       -0.75      2.54 o 
   5   5  12      233.08      224.22      8.36 o 
   6   5  12       14.44       15.14      3.60 o 
   7   5  12       28.17       31.34      4.65 o 
   0   6  12     1099.32     1069.66     27.57 o 
   1   6  12       24.22       26.30      3.35 o 
   2   6  12       18.29       17.98      3.54 o 
   3   6  12        2.77        4.42      2.98 o 
   4   6  12      100.82       90.06      5.89 o 
   5   6  12        0.92        0.24      2.59 o 
   6   6  12       10.37        7.48      3.47 o 
   1   7  12      170.37      164.46      7.25 o 
   2   7  12       68.55       65.82      5.14 o 
   3   7  12       20.67       21.04      3.92 o 
   4   7  12        3.74        3.52      3.11 o 
   5   7  12       49.51       44.61      7.99 o 
   0   8  12       43.92       45.25      7.05 o 
   1   8  12       72.37       66.02      6.34 o 
   2   8  12        0.50        2.41      3.57 o 
   3   8  12       93.62       93.19      6.27 o 
   4   8  12       27.89       27.96      4.60 o 
   1   9  12       34.63       30.89      6.62 o 
   2   0  13      918.35      891.81     18.37 o 
   4   0  13       48.30       52.55      6.39 o 
   6   0  13      344.02      371.96     16.28 o 
   8   0  13        7.22       11.90      5.57 o 
   0   1  13      548.85      504.38     19.39 o 
   1   1  13      725.86      703.06     12.01 o 
   2   1  13        5.62        3.33      1.82 o 
   3   1  13       91.07       91.36      4.09 o 
   4   1  13       87.01       77.51      4.55 o 
   5   1  13      133.70      156.31      7.37 o 
   6   1  13       36.80       38.19      4.80 o 
   7   1  13       59.47       59.40      5.73 o 
   8   1  13       36.49       33.96      6.01 o 
   1   2  13      405.46      392.38      8.57 o 
   2   2  13       70.49       75.50      4.70 o 
   3   2  13       87.55       84.32      5.06 o 
   4   2  13       21.95       20.61      3.17 o 
   5   2  13      606.78      586.51     13.56 o 
   6   2  13       92.07       99.80      8.11 o 
   7   2  13       31.38        9.69      5.41 o 
   8   2  13        3.06       -0.52      4.01 o 
   0   3  13      190.44      196.29      7.90 o 
   1   3  13       93.76       97.60      4.62 o 
   2   3  13      143.42      144.03      6.27 o 
   3   3  13       33.58       35.86      4.51 o 
   4   3  13     1169.82     1138.31     20.40 o 
   5   3  13       20.67       19.81      3.72 o 
   6   3  13       36.58       32.54      4.36 o 
   7   3  13       20.54       13.92      4.48 o 
   1   4  13       53.23       52.49      4.40 o 
   2   4  13       92.79       91.86      5.75 o 
   3   4  13      204.06      207.48      9.13 o 
   4   4  13       44.67       48.75      4.60 o 
   5   4  13      154.90      149.50      7.19 o 
   6   4  13      171.94      170.22      7.78 o 
   7   4  13       62.81       54.29      8.36 o 
   0   5  13      128.66      139.08      9.36 o 
   1   5  13      300.52      287.83      9.01 o 
   2   5  13      101.71      103.55      5.96 o 
   3   5  13      191.19      197.87      9.48 o 
   4   5  13       13.14       18.51      5.11 o 
   5   5  13       66.81       73.15      5.66 o 
   6   5  13        0.83        2.01      2.90 o 
   1   6  13       23.75       19.50      5.98 o 
   2   6  13      361.55      374.51     14.04 o 
   3   6  13        0.63        0.80      2.87 o 
   4   6  13        0.30        1.84      3.03 o 
   5   6  13       13.07       12.83      3.75 o 
   0   7  13      305.73      293.65     19.75 o 
   1   7  13       78.96       76.21      6.42 o 
   2   7  13        1.95       -0.48      2.95 o 
   3   7  13       53.67       54.02      5.24 o 
   4   7  13      106.11      105.51      6.75 o 
   1   8  13       79.50       85.92      6.17 o 
   2   8  13       41.27       43.11      5.72 o 
   0   0  14     1522.57     1468.36     46.01 o 
   2   0  14      148.91      130.27      6.79 o 
   4   0  14      249.26      262.52     12.51 o 
   6   0  14      132.76      156.14     16.32 o 
   1   1  14      396.11      389.04      9.75 o 
   2   1  14      371.09      361.11      7.72 o 
   3   1  14       78.62       79.59      4.58 o 
   4   1  14       46.68       45.52      3.97 o 
   5   1  14      263.23      252.42     10.89 o 
   6   1  14       85.27       78.42      6.19 o 
   7   1  14       13.66       11.19      4.25 o 
   0   2  14      174.24      159.67     12.17 o 
   1   2  14      179.53      189.47      6.17 o 
   2   2  14        9.74       13.27      3.13 o 
   3   2  14      224.30      211.45      7.68 o 
   4   2  14      242.78      212.81     15.83 o 
   5   2  14      148.03      148.02     10.69 o 
   6   2  14       92.00       91.03     11.40 o 
   7   2  14       99.57       94.24      6.96 o 
   1   3  14        1.72        3.12      2.27 o 
   2   3  14       74.78       76.20      5.17 o 
   3   3  14       20.72       20.73      3.58 o 
   4   3  14        7.15        8.67      3.39 o 
   5   3  14       29.18       25.05      4.16 o 
   6   3  14      489.62      547.29     20.42 o 
   7   3  14        9.82        5.54      5.96 o 
   0   4  14      365.59      357.71     14.01 o 
   1   4  14      236.45      239.86     10.08 o 
   2   4  14       21.24       30.69      3.97 o 
   3   4  14       26.38       26.28      3.92 o 
   4   4  14      296.57      283.41      9.49 o 
   5   4  14      109.54      113.58      8.94 o 
   6   4  14       43.76       45.84      5.23 o 
   1   5  14      348.84      333.46     11.74 o 
   2   5  14      121.87      112.28      7.46 o 
   3   5  14      169.94      168.13      7.53 o 
   4   5  14       11.52        9.44      3.72 o 
   5   5  14      131.68      123.68      7.08 o 
   0   6  14      638.49      653.80     20.85 o 
   1   6  14       26.00       19.93      6.36 o 
   2   6  14       44.18       49.28      4.97 o 
   3   6  14       18.83       20.23      4.19 o 
   4   6  14       88.91      103.05      6.76 o 
   1   7  14      144.67      129.92      8.28 o 
   2   7  14       37.53       37.74      5.60 o 
   3   7  14       19.95       15.93      4.09 o 
   2   0  15      450.55      445.14     15.60 o 
   4   0  15       97.43       92.40      8.64 o 
   6   0  15      136.77      119.40     34.17 o 
   0   1  15      261.84      260.11     11.57 o 
   1   1  15      129.63      124.13      5.86 o 
   2   1  15        2.98        3.93      2.53 o 
   3   1  15      190.51      197.03      7.43 o 
   4   1  15       49.45       61.08      5.32 o 
   5   1  15      104.53       91.59      6.53 o 
   6   1  15       66.87       67.32      6.08 o 
   1   2  15      163.69      166.60      6.99 o 
   2   2  15       77.70       83.22      5.28 o 
   3   2  15       48.66       46.67      4.09 o 
   4   2  15       27.46       28.18      3.73 o 
   5   2  15      293.68      308.38     12.20 o 
   6   2  15       37.38       35.74      5.21 o 
   0   3  15      755.80      730.47     21.46 o 
   1   3  15       16.70       16.64      3.92 o 
   2   3  15      178.34      173.49      7.21 o 
   3   3  15        5.20        4.85      2.97 o 
   4   3  15      230.05      227.76      9.94 o 
   5   3  15       22.71       27.34      5.65 o 
   6   3  15        2.06        0.45      3.89 o 
   1   4  15      184.70      183.74      8.80 o 
   2   4  15      103.53      106.24      6.20 o 
   3   4  15       86.59       88.13      6.94 o 
   4   4  15       84.60       83.13      5.96 o 
   5   4  15       42.87       37.97      6.45 o 
   0   5  15       36.62       41.58      8.81 o 
   1   5  15      164.50      164.56     15.35 o 
   2   5  15       24.14       24.02      4.16 o 
   3   5  15      197.45      199.86      8.48 o 
   4   5  15       26.18       22.36      4.35 o 
   1   6  15       30.17       25.79      4.97 o 
   2   6  15      146.17      134.42      7.41 o 
   3   6  15        6.96        7.47      3.72 o 
   0   0  16      118.79      125.76     12.45 o 
   2   0  16        0.81       -0.18      3.50 o 
   4   0  16      417.16      437.56     17.58 o 
   1   1  16      119.01      107.06      5.80 o 
   2   1  16       81.54       74.08      5.04 o 
   3   1  16      123.13      127.15      6.63 o 
   4   1  16       90.56       85.49      6.23 o 
   5   1  16      122.72      126.50      7.54 o 
   0   2  16      108.45      107.08      9.12 o 
   1   2  16      213.21      193.41      7.55 o 
   2   2  16       21.85       26.16      4.39 o 
   3   2  16       83.98       82.30      6.32 o 
   4   2  16       37.39       34.30      4.04 o 
   5   2  16       60.50       53.27      6.57 o 
   1   3  16        1.42        4.55      3.42 o 
   2   3  16      229.80      228.02      9.92 o 
   3   3  16       18.69       18.72      3.97 o 
   4   3  16       60.72       49.69      4.94 o 
   5   3  16        3.90        3.07      5.67 o 
   0   4  16       77.19       59.41     10.62 o 
   1   4  16       89.02       90.90      6.91 o 
   2   4  16       33.29       28.95      5.03 o 
   3   4  16       37.57       44.95      5.04 o 
   4   4  16       62.99       56.40      5.45 o 
   1   5  16      136.24      126.13      9.95 o 
   2   5  16       32.16       31.15      4.66 o 
   3   5  16       68.20       64.13      5.76 o 
   2   0  17      237.95      251.08     12.44 o 
   4   0  17      159.18      151.78     16.52 o 
   0   1  17       56.04       45.04      6.43 o 
   1   1  17       67.58       62.70      5.01 o 
   2   1  17       17.64       19.48      4.36 o 
   3   1  17      129.31      120.15      7.80 o 
   4   1  17      130.44      137.87      8.98 o 
   1   2  17      113.01      106.85      7.29 o 
   2   2  17       27.97       31.67      4.99 o 
   3   2  17       94.44       89.14      7.09 o 
   4   2  17        8.28        8.03      4.39 o 
   0   3  17      286.29      287.85     14.09 o 
   1   3  17        0.53        2.55      3.76 o 
   2   3  17       16.69       12.12      4.32 o 
   3   3  17       17.23       14.40      4.57 o 
   1   4  17       89.52       92.23      8.99 o 
   2   4  17       64.37       67.76      6.67 o 
   0   0  18       95.95       92.11     11.91 o 
   2   0  18       15.59       13.13      7.73 o 
   1   1  18       38.51       35.74      4.35 o 
   2   1  18       50.30       44.64      5.66 o 
   0   2  18       42.98       47.68      7.06 o 
   1   2  18       41.17       43.11      6.99 o 
                                                 
